# Supplementary material for: Novel prosthecate bacteria from the candidate phylum Acetothermia
Source: ISME J. 2018 Jun 8;12(9):2225–37. doi: 10.1038/s41396-018-0187-9 (PMC6092417; doi:10.1038/s41396-018-0187-9)
Supplement: Supplementary file 2 — Data Set1 [file 41396_2018_187_MOESM2_ESM.xlsx]

## Sheet: V4V4m-meta
SEQ_ID	SampleName	primer-barcode	digester	location	treatment	substrate	sampleType	RT	hour	date	year	week	week	ID	primer	compare	omics	temperature
16SAMP-16314	V4m-1	bV4fr-9	Plant 7, Viborg	Viborg	raw	sludge	AD	1	2011 W40	2011W40	2011	40	W40	1	V4m	2	MG	mesophilic
16SAMP-16315	V4m-2	bV4fr-10	Plant 7, Viborg Foam	Viborg	foam	sludge	AD	1	2011 W40	2011W40	2011	40	W40	2	V4m	2	MG	mesophilic
16SAMP-16316	V4m-3	bV4fr-11	Plant 7, Viborg	Viborg	raw	sludge	AD	1	2011 W50	2011W50	2011	50	W50	3	V4m	2	MG	mesophilic
16SAMP-16317	V4m-4	bV4fr-12	Plant 7, Viborg Foam	Viborg	foam	sludge	AD	1	2011 W50	2011W50	2011	50	W50	4	V4m	2	MG	mesophilic
16SAMP-16318	V4m-5	bV4fr-13	Plant 4, Randers RT	Randers	raw	sludge	AD	1	2011 W50	2011W50	2011	50	W50	5	V4m	2	MG	mesophilic
16SAMP-16319	V4m-6	bV4fr-14	Plant 4, Randers RT Foam	Randers	foam	sludge	AD	1	2011 W50	2011W50	2011	50	W50	6	V4m	2	MG	mesophilic
16SAMP-16320	V4m-7	bV4fr-15	Damhusåen	Damhusåen	raw	sludge	AD	1	2011 W50	2011W50	2011	50	W50	7	V4m	2	MG	mesophilic
16SAMP-16321	V4m-8	bV4fr-16	Damhusåen	Damhusåen	raw	sludge	AD	1	2011 W14	2011W14	2011	14	W14	8	V4m	2	MG	mesophilic
16SAMP-16322	V4m-9	bV4fr-17	Damhusåen	Damhusåen	raw	sludge	AD	1	2011 W14	2011W14	2011	14	W14	9	V4m	2	MG	mesophilic
16SAMP-16323	V4m-10	bV4fr-18	Fredericia RT	Fredericia	raw	sludge	AD	1	2011 W14	2011W14	2011	14	W14	10	V4m	2	MG	mesophilic-THP
16SAMP-16324	V4m-11	bV4fr-19	Fredericia RT	Fredericia	raw	sludge	AD	1	2011 W50	2011W50	2011	50	W50	11	V4m	2	MG	mesophilic-THP
16SAMP-16325	V4m-12	bV4fr-20	Fredericia RT	Fredericia	raw	sludge	AD	1	2011 W14	2011W14	2011	14	W14	12	V4m	2	MG	mesophilic-THP
16SAMP-16326	V4m-13	bV4fr-21	Damhusåen RT1	Damhusåen	raw	sludge	AD	1	2015W7	2015W7	2015	7	W07	13	V4m	0	AM4m	mesophilic
16SAMP-16327	V4m-14	bV4fr-22	Fredericia RT1	Fredericia	raw	sludge	AD	1	2015W7	2015W7	2015	7	W07	14	V4m	0	AM4m	mesophilic-THP
16SAMP-16328	V4m-15	bV4fr-23	Fredericia RT2	Fredericia	raw	sludge	AD	2	2015W7	2015W7	2015	7	W07	15	V4m	0	AM4m	mesophilic-THP
16SAMP-16329	V4m-16	bV4fr-24	Slagelse RT1	Slagelse	raw	sludge	AD	1	2015W7	2015W7	2015	7	W07	16	V4m	0	AM4m	mesophilic
16SAMP-16330	V4m-17	bV4fr-25	Slagelse RT2	Slagelse	raw	sludge	AD	2	2015W7	2015W7	2015	7	W07	17	V4m	0	AM4m	mesophilic
16SAMP-16331	V4m-18	bV4fr-26	Søholt RT1	Søholt	raw	sludge	AD	1	2015W7	2015W7	2015	7	W07	18	V4m	0	AM4m	mesophilic
16SAMP-16332	V4m-19	bV4fr-27	Viborg RT1	Viborg	raw	sludge	AD	1	2015W7	2015W7	2015	7	W07	19	V4m	0	AM4m	mesophilic
16SAMP-16333	V4m-20	bV4fr-28	Viborg RT2	Viborg	raw	sludge	AD	2	2015W7	2015W7	2015	7	W07	20	V4m	0	AM4m	mesophilic
16SAMP-16334	V4m-21	bV4fr-29	Åby	Åby	raw	sludge	AD	1	2015W7	2015W7	2015	7	W07	21	V4m	0	AM4m	mesophilic
16SAMP-16335	V4m-22	bV4fr-30	Avedøre RT1	Avedøre	raw	sludge	AD	1	2014W50	2014W50	2014	50	W50	22	V4m	0	AM4m	mesophilic
16SAMP-16336	V4m-23	bV4fr-31	AalborgVest RT1	AalborgVest	raw	sludge	AD	1	2015W7	2015W7	2015	7	W07	23	V4m	0	AM4m	thermophilic
16SAMP-16337	V4m-24	bV4fr-32	AalborgVest RT2	AalborgVest	raw	sludge	AD	2	2015W7	2015W7	2015	7	W07	24	V4m	0	AM4m	thermophilic
16SAMP-16338	V4m-25	bV4fr-33	Esbjerg RT1A	Esbjerg	raw	sludge	AD	1	2015W7	2015W7	2015	7	W07	25	V4m	0	AM4m	mesophilic
16SAMP-16339	V4m-26	bV4fr-34	Esbjerg RT2A	Esbjerg	raw	sludge	AD	2	2015W7	2015W7	2015	7	W07	26	V4m	0	AM4m	mesophilic
16SAMP-16340	V4m-27	bV4fr-35	Næstved	Næstved	raw	sludge	AD	1	2015W7	2015W7	2015	7	W07	27	V4m	0	AM4m	mesophilic-THP
16SAMP-16341	V4m-28	bV4fr-36	EjbyMølle	EjbyMølle	raw	sludge	AD	1	2015W9	2015W9	2015	9	W09	28	V4m	0	AM4m	mesophilic
16SAMP-16342	V4m-29	bV4fr-37	Randers RT1	Randers	raw	sludge	AD	1	2015W9	2015W9	2015	9	W09	29	V4m	0	AM4m	mesophilic
16SAMP-16343	V4m-30	bV4fr-38	Randers RT2	Randers	raw	sludge	AD	2	2015W9	2015W9	2015	9	W09	30	V4m	0	AM4m	mesophilic
16SAMP-16344	V4m-31	bV4fr-39	Randers Foam	Randers	raw	sludge	AD	1	2015W9	2015W9	2015	9	W09	31	V4m	0	AM4m	mesophilic
16SAMP-16345	V4m-32	bV4fr-40	Damhusåen RT1	Damhusåen	raw	sludge	AD	1	2015W9	2015W9	2015	9	W09	32	V4m	0	AM4m	mesophilic
16SAMP-16346	V4m-33	bV4fr-41	Damhusåen RT2	Damhusåen	raw	sludge	AD	2	2015W9	2015W9	2015	9	W09	33	V4m	0	AM4m	mesophilic
16SAMP-16347	V4m-34	bV4fr-42	Damhusåen RT3	Damhusåen	raw	sludge	AD	3	2015W9	2015W9	2015	9	W09	34	V4m	0	AM4m	mesophilic
16SAMP-16348	V4m-35	bV4fr-43	Damhusåen RT4	Damhusåen	raw	sludge	AD	4	2015W9	2015W9	2015	9	W09	35	V4m	3	AM4m	mesophilic
16SAMP-16349	V4m-36	bV4fr-44	Fornæs	Fornæs	raw	sludge	AD	1	2015W9	2015W9	2015	9	W09	36	V4m	3	AM4m	mesophilic
16SAMP-16350	V4m-37	bV4fr-45	Mariagerfjord	Mariagerfjord	raw	sludge	AD	1	2015W9	2015W9	2015	9	W09	37	V4m	2	AM4m	mesophilic
16SAMP-16351	V4m-38	bV4fr-46	Hjørring	Hjørring	raw	sludge	AD	1	2015W9	2015W9	2015	9	W09	38	V4m	0	AM4m	mesophilic
16SAMP-16352	V4m-39	bV4fr-47	Avedøre RT1	Avedøre	raw	sludge	AD	1	2015W9	2015W9	2015	9	W09	39	V4m	0	AM4m	mesophilic
16SAMP-16353	V4m-40	bV4fr-48	Avedøre RT2	Avedøre	raw	sludge	AD	2	2015W9	2015W9	2015	9	W09	40	V4m	0	AM4m	mesophilic
16SAMP-16354	V4m-41	bV4fr-89	Randers RT2	Randers	raw	sludge	AD	2	2013W5	2013W5	2013	5	W05	41	V4m	0	AM4m	mesophilic
16SAMP-16355	V4m-42	bV4fr-90	Randers RT2	Randers	raw	sludge	AD	2	2014W7	2014W7	2014	7	W07	42	V4m	0	AM4m	mesophilic
16SAMP-16356	V4m-43	bV4fr-91	Esbjerg R1A	Esbjerg	raw	sludge	AD	1	2014W19	2014W19	2014	19	W19	43	V4m	0	AM4m	mesophilic
16SAMP-16357	V4m-44	bV4fr-92	Esbjerg R2A	Esbjerg	raw	sludge	AD	2	2014W19	2014W19	2014	19	W19	44	V4m	0	AM4m	mesophilic
16SAMP-16358	V4m-45	bV4fr-93	Esbjergfed	Esbjerg	raw	sludge	AD	0	2014W27	2014W27	2014	27	W27	45	V4m	0	AM4m	mesophilic
16SAMP-16359	V4m-46	bV4fr-94	Esbjerg R1A	Esbjerg	raw	sludge	AD	1	20160725	2016W30	2016	30	W30	46	V4m	0	AM4m	mesophilic
16SAMP-16360	V4m-47	bV4fr-95	Esbjerg R2A	Esbjerg	raw	sludge	AD	2	20160725	2016W30	2016	30	W30	47	V4m	0	AM4m	mesophilic
16SAMP-16361	V4m-48	bV4fr-96	Esbjerg R1B	Esbjerg	raw	sludge	AD	3	20160725	2016W30	2016	30	W30	48	V4m	0	AM4m	mesophilic
16SAMP-16362	V4m-49	bV4fr-57	Esbjerg R2B	Esbjerg	raw	sludge	AD	4	20160725	2016W30	2016	30	W30	49	V4m	0	AM4m	mesophilic
16SAMP-16363	V4m-50	bV4fr-58	AalborgØst RT1	AalborgØst	raw	sludge	AD	1	20160215	2016W7	2016	7	W07	50	V4m	0	AM4m	mesophilic
16SAMP-16364	V4m-51	bV4fr-59	Mølleværket RT3	Mølleværket	raw	sludge	AD	3	20160801	2016W31	2016	31	W31	51	V4m	0	AM4m	mesophilic
16SAMP-16365	V4m-52	bV4fr-60	Bilund RT2	Bilund	raw	sludge	AD	2	20161107	2016W45	2016	45	W45	52	V4m	0	AM4m	thermophilic-THP
16SAMP-16366	V4m-53	bV4fr-61	Bilund RT1	Bilund	raw	sludge	AD	1	20161109	2016W45	2016	45	W45	53	V4m	0	AM4m	mesophilic
16SAMP-16367	V4m-54	bV4fr-62	Randers RT2	Randers	raw	sludge	AD	2	20160113	2016W2	2016	2	W02	54	V4m	2	MG	mesophilic
16SAMP-16368	V4m-55	bV4fr-63	Randers RT1	Randers	raw	sludge	AD	1	20160321	2016W12	2016	12	W12	55	V4m	0	AM4m	mesophilic
16SAMP-16369	V4m-56	bV4fr-64	Randers RT2	Randers	raw	sludge	AD	2	20160321	2016W12	2016	12	W12	56	V4m	2	MG	mesophilic
16SAMP-16370	V4m-57	bV4fr-65	Randers RT2	Randers	raw	sludge	AD	2	20160526	2016W21	2016	21	W21	57	V4m	2	MG	mesophilic
16SAMP-16371	V4m-58	bV4fr-66	Randers RT2	Randers	raw	sludge	AD	2	20160712	2016W28	2016	28	W28	58	V4m	0	AM4m	mesophilic
16SAMP-16372	V4m-59	bV4fr-67	Glucose-R3	Randers-AAU	raw	glucose-sludge	AD	4	40 min-20160322	2016W12	2016	12	W12	59	V4m	0	AM4m	mesophilic
16SAMP-16373	V4m-60	bV4fr-68	Glucose-R3	Randers-AAU	raw	glucose-sludge	AD	4	1 hour-20160322	2016W12	2016	12	W12	60	V4m	3	MT	mesophilic
16SAMP-16374	V4m-61	bV4fr-69	Glucose-R4	Randers-AAU	raw	glucose-sludge	AD	4	24 hour-20160323	2016W12	2016	12	W12	61	V4m	2	MG	mesophilic
16SAMP-16375	V4m-62	bV4fr-70	PSS-20160321	Randers	raw	wastewater	PS	10	20160321	2016W12	2016	12	W12	62	V4m	0	AM4m	mesophilic
16SAMP-16376	V4m-63	bV4fr-71	BSSaf-20160311	Randers	raw	wastewater	BS	20	20160311	2016W12	2016	12	W12	63	V4m	0	AM4m	mesophilic
16SAMP-16377	V4m-64	bV4fr-72	Randers RT2	Randers	raw	sludge	AD	2	20170226	2017W8	2017	8	W08	64	V4m	0	AM4m	mesophilic
16SAMP-16378	V4m-65	bV4fr-73	Randers RT1	Randers	raw	sludge	AD	1	20170226	2017W8	2017	8	W08	65	V4m	0	AM4m	mesophilic
16SAMP-16379	V4m-66	bV4fr-74	RandersRT2-2000g	Randers	centri2000g	sludge	AD	2	20170226	2017W8	2017	8	W08	66	V4m	0	AM4m	mesophilic
16SAMP-16380	V4m-67	bV4fr-75	Esbjerg R1A	Esbjerg	raw	sludge	AD	1	20170305	2017W9	2017	9	W09	67	V4m	0	AM4m	mesophilic
16SAMP-16381	V4m-68	bV4fr-76	Esbjerg R2A	Esbjerg	raw	sludge	AD	2	20170305	2017W9	2017	9	W09	68	V4m	0	AM4m	mesophilic
16SAMP-16382	V4m-69	bV4fr-77	Esbjerg R1B	Esbjerg	raw	hydrolyzed sludge	AD	3	20170305	2017W9	2017	9	W09	69	V4m	0	AM4m	mesophilic
16SAMP-16383	V4m-70	bV4fr-78	Esbjerg R2B	Esbjerg	raw	hydrolyzed sludge	AD	4	20170305	2017W9	2017	9	W09	70	V4m	0	AM4m	mesophilic
16SAMP-16384	V4m-71	bV4fr-79	Esbjerg-hydrolysis	Esbjerg	raw	Sludge	AD	5	20170305	2017W9	2017	9	W09	71	V4m	0	AM4m	mesophilic
16SAMP-16385	V4m-72	bV4fr-80	Esbjerg-feed	Esbjerg	raw	wastewater	BS	0	20170305	2017W9	2017	9	W09	72	V4m	0	AM4m	mesophilic
16SAMP-16386	V4m-73	bV4fr-81	EsbjergR2A-4700g	Esbjerg	centri4700g	sludge	AD	2	20170305	2017W9	2017	9	W09	73	V4m	0	AM4m	mesophilic
16SAMP-16387	V4m-74	bV4fr-82	Food-PL4-Sweden	Sweden	raw	foodwaste	AD	4	20150312	2015W11	2015	11	W11	74	V4m	0	AM4m	thermophilic
16SAMP-16388	V4m-75	bV4fr-83	Food-PL5-Sweden	Sweden	raw	foodwaste	AD	5	20151207	2015W50	2015	50	W50	75	V4m	0	AM4m	mesophilic
16SAMP-16389	V4m-76	bV4fr-84	manure-Måbjerg	Måbjerg	raw	manure	AD	1	20150923	2015W39	2015	39	W39	76	V4m	0	AM4m	mesophilic
16SAMP-16390	V4m-77	bV4fr-85	manure-B1	Denmark-NA	raw	manure	AD	1	20140926	2014W39	2014	39	W39	77	V4m	0	AM4m	thermophilic
16SAMP-16391	V4m-78	bV4fr-86	Esbjerg R2A	Esbjerg	raw	sludge	AD	2	2017 W7	2017W7	2017	7	W07	78	V4m	0	AM4m	mesophilic
16SAMP-16392	V4m-79	bV4fr-87	Positive-V4m	AAU	raw	sludge	AD	50	20170404	2017W14	2017	14	W14	79	V4m	5	AM4m	mesophilic
16SAMP-16393	V4m-80	bV4fr-88	Negative	AAU	raw	sludge	AD	60	20170404	2017W14	2017	14	W14	80	V4m	4	AM4m	mesophilic
16SAMP-16394	V4m-81	bV4fr-49	Damhusåen RT4	Damhusåen	raw	sludge	AD	4	2015W9	2015W9	2015	9	W09	81	V4m	0	AM4m	mesophilic
16SAMP-16395	V4m-82	bV4fr-50	Randers RT2	Randers	raw	sludge	AD	2	2015W9	2015W9	2015	9	W09	82	V4m	0	AM4m	mesophilic
16SAMP-14297	V4-1	bV4fr-9	Randers RT2	Randers	raw	sludge	AD	2	20160113	20160113	2016	2	W02	1	V4	2	MG	mesophilic
16SAMP-14299	V4-3	bV4fr-11	Randers RT2	Randers	raw	sludge	AD	2	20160321	20160321	2016	12	W12	3	V4	2	MG	mesophilic
16SAMP-14303	V4-7	bV4fr-15	Randers RT2	Randers-AAU	raw	glucose-sludge	AD	3	20160323	20160323	2016	12	W12	7	V4	2	MG	mesophilic
16SAMP-14300	V4-4	bV4fr-12	Randers RT2	Randers	raw	sludge	AD	2	20160511	20160511	2016	19	W19	4	V4	2	MG	mesophilic
16SAMP-14301	V4-5	bV4fr-13	Glucose-R3	Randers-AAU	raw	glucose-sludge	AD	4	40 min-20160322	20160322	2016	20	W20	5	V4	1	AM4	mesophilic
16SAMP-14302	V4-6	bV4fr-14	Glucose-R3	Randers-AAU	raw	glucose-sludge	AD	4	1 hour-20160322	20160322	2016	20	W20	6	V4	3	MT	mesophilic
16SAMP-14304	V4-8	bV4fr-16	Randers RT2	Randers	raw	sludge	AD	2	20160713	20160713	2016	28	W28	8	V4	3	AM4	mesophilic
16SAMP-14298	V4-2	bV4fr-10	Randers RT1	Randers	raw	sludge	AD	1	20160311	20160311	2016	10	W10	2	V4	3	AM4	mesophilic
16SAMP-14330	V4-34	bV4fr-42	Glucose-R3	Randers-AAU	raw	glucose-sludge	AD	4	14 hour-20160323	20160323	2016	12	W12	34	V4	1	AM4	mesophilic
16SAMP-14305	V4-9	bV4fr-17	Randers RT2	Randers	raw	sludge	AD	2	20151028	20151028	2015	44	W44	9	V4	0	AM4	mesophilic
16SAMP-14306	V4-10	bV4fr-18	Esbjerg RT1A	Esbjerg	raw	sludge	AD	1	20151028	20151028	2015	44	W44	10	V4	0	AM4	mesophilic
16SAMP-14307	V4-11	bV4fr-19	Esbjerg RT1A	Esbjerg	raw	sludge	AD	1	20160215	20160215	2016	7	W07	11	V4	0	AM4	mesophilic
16SAMP-14308	V4-12	bV4fr-20	Esbjerg RT2A	Esbjerg	raw	sludge	AD	2	20160215	20160215	2016	7	W07	12	V4	0	AM4	mesophilic
16SAMP-14309	V4-13	bV4fr-21	Bjergmarken RT1	Bjergmarken	raw	sludge	AD	1	20160215	20160215	2016	7	W07	13	V4	0	AM4	thermophilic
16SAMP-14310	V4-14	bV4fr-22	Fredericia RT1	Fredericia	raw	sludge	AD	1	20160215	20160215	2016	7	W07	14	V4	0	AM4	mesophilic-THP
16SAMP-14311	V4-15	bV4fr-23	Slagelse RT1	Slagelse	raw	sludge	AD	1	20160215	20160215	2016	7	W07	15	V4	0	AM4	mesophilic
16SAMP-14312	V4-16	bV4fr-24	Søholt RT1	Søholt	raw	sludge	AD	1	20160215	20160215	2016	7	W07	16	V4	0	AM4	mesophilic
16SAMP-14313	V4-17	bV4fr-25	Viborg RT1	Viborg	raw	sludge	AD	1	20160215	20160215	2016	7	W07	17	V4	0	AM4	mesophilic
16SAMP-14314	V4-18	bV4fr-26	Åby	Åby	raw	sludge	AD	1	20160215	20160215	2016	7	W07	18	V4	0	AM4	mesophilic
16SAMP-14315	V4-19	bV4fr-27	Damhusåen RT1	Damhusåen	raw	sludge	AD	1	20160215	20160215	2016	7	W07	19	V4	0	AM4	mesophilic
16SAMP-14316	V4-20	bV4fr-28	Fornæs	Fornæs	raw	sludge	AD	1	20160215	20160215	2016	7	W07	20	V4	0	AM4	mesophilic
16SAMP-14317	V4-21	bV4fr-29	Mariagerfjord	Mariagerfjord	raw	sludge	AD	1	20160215	20160215	2016	7	W07	21	V4	0	AM4	mesophilic
16SAMP-14318	V4-22	bV4fr-30	Hjørring	Hjørring	raw	sludge	AD	1	20160215	20160215	2016	7	W07	22	V4	0	AM4	mesophilic
16SAMP-14319	V4-23	bV4fr-31	Næstved	Næstved	raw	sludge	AD	1	20160215	20160215	2016	7	W07	23	V4	0	AM4	mesophilic-THP
16SAMP-14320	V4-24	bV4fr-32	Avedøre RT2	Avedøre	raw	sludge	AD	2	20160215	20160215	2016	7	W07	24	V4	0	AM4	mesophilic
16SAMP-14321	V4-25	bV4fr-33	AalborgVest RT2	AalborgVest	raw	sludge	AD	2	20160215	20160215	2016	7	W07	25	V4	0	AM4	thermophilic
16SAMP-14322	V4-26	bV4fr-34	AalborgØst RT2	AalborgØst	raw	sludge	AD	2	20160215	20160215	2016	7	W07	26	V4	0	AM4	mesophilic
16SAMP-14323	V4-27	bV4fr-35	EjbyMølle	EjbyMølle	raw	sludge	AD	1	20160215	20160215	2016	7	W07	27	V4	0	AM4	mesophilic
16SAMP-14324	V4-28	bV4fr-36	Esbjer V-hydrolysis	Esbjerg	raw	Sludge	hyAD	5	20160801	20160801	2016	31	W31	28	V4	0	AM4	mesophilic
16SAMP-14325	V4-29	bV4fr-37	Mølleværket RT1	Mølleværket	raw	sludge	AD	1	20160801	20160801	2016	31	W31	29	V4	0	AM4	mesophilic
16SAMP-14326	V4-30	bV4fr-38	Egå	Egå	raw	sludge	AD	1	20160801	20160801	2016	31	W31	30	V4	0	AM4	mesophilic
16SAMP-14327	V4-31	bV4fr-39	AalborgVest RT2	AalborgVest	raw	sludge	AD	2	20160707	20160707	2016	27	W27	31	V4	0	AM4	thermophilic
16SAMP-14328	V4-32	bV4fr-40	Fredericia RT1	Fredericia	raw	sludge	AD	1	20160725	20160725	2016	30	W30	32	V4	0	AM4	mesophilic-THP
16SAMP-14329	V4-33	bV4fr-41	EsbjergVest RT2A	Esbjerg	raw	sludge	AD	2	20151028	20151028	2015	44	W44	33	V4	0	AM4	mesophilic
16SAMP-14331	Pos-V4-3	bV4fr-43	RandersRT2321-V4	Randers	raw	sludge	AD	2	20160321	20160321	2016	12	W12	3	V4	3	MG	mesophilic
16SAMP-14332	Pos-V4-4	bV4fr-44	RandersRT2511-V4	Randers	raw	sludge	AD	2	20160511	20160511	2016	19	W19	4	V4	3	MG	mesophilic
16SAMP-14333	Neg-V4	bV4fr-45	Bac-Neg-V4	AAU	raw	NA	NA	60	20161211	20161211	2016	49	W49	Negative	V4	4	AM4	NA
16SAMP-14334	sV4-13	bV4fr-46	Bjergmarken RT1	Bjergmarken	raw	sludge	AD	1	20160215	20160215	2016	7	W07	13	V4	0	AM4	thermophilic
16SAMP-14335	sV4-14	bV4fr-47	Fredericia RT1	Fredericia	raw	sludge	AD	1	20160215	20160215	2016	7	W07	14	V4	0	AM4	mesophilic-THP
16SAMP-14336	sV4-19	bV4fr-48	Damhusåen RT1	Damhusåen	raw	sludge	AD	1	20160215	20160215	2016	7	W07	19	V4	0	AM4	mesophilic
16SAMP-14299	V4-3	bV4fr-11	Randers Rt2	Randers	raw	sludge	AD	2	0d	20160321	2016			3	V4	1	AM4m	mesophilic
16SAMP-14303	V4-7	bV4fr-15	Randers Rt2	Randers	raw-incubate	sludge	AD	2	2d	20160323	2016			7	V4	1	AM4m	mesophilic
16SAMP-14300	V4-4	bV4fr-12	Randers Rt2	Randers	raw	sludge	AD	2	65d	20160511	2016			4	V4	1	AM4m	mesophilic
16SAMP-14301	V4-5	bV4fr-13	Randers Rt2	Randers	raw-incubate	sludge	AD	2	D2	20160322	2016			5	V4	100	AM4m	mesophilic
16SAMP-12312	V13-3	bV13fr-3	Randers Rt2	Randers	raw	sludge	AD	2	0d	20160321	2016			2	V13	1	AM4m	mesophilic
16SAMP-12315	V13-7	bV13fr-7	Randers Rt2	Randers	raw-incubate	sludge	AD	2	2d	20160323	2016			3	V13	1	AM4m	mesophilic
16SAMP-12313	V13-4	bV13fr-4	Randers Rt2	Randers	raw	sludge	AD	2	65d	20160511	2016			2	V13	1	AM4m	mesophilic
16SAMP-12310	V13-5	bV13fr-5	Randers Rt2	Randers	raw-incubate	sludge	AD	2	D2	20160322	2016			4	V13	100	AM4m	mesophilic
16SAMP-14339	V34-3	bV34fr-51	Randers Rt2	Randers	raw	sludge	AD	2	0d	20160321	2016			3	V34	1	AM4m	mesophilic
16SAMP-14343	V34-7	bV34fr-55	Randers Rt2	Randers	raw-incubate	sludge	AD	2	2d	20160323	2016			7	V34	1	AM4m	mesophilic
16SAMP-14340	V34-4	bV34fr-52	Randers Rt2	Randers	raw	sludge	AD	2	65d	20160511	2016			4	V34	1	AM4m	mesophilic
16SAMP-14341	V34-5	bV34fr-53	Randers Rt2	Randers	raw-incubate	sludge	AD	2	D2	20160322	2016			5	V34	100	AM4m	mesophilic

## Sheet: DataS1
Sequence ID	Sample_alias	Sample_title	Location	Treatment	Substrate of digester	SampleType	Reactor number	Year	Week number	Primer	Temperature	Process		Notes:
16SAMP-16314	V4m-1	2011W40-Viborg	Viborg	raw	sludge	AD-sludge	1	2011	40	V4m	mesophilic	mesophilic		process	mesophilic-THP = feedstock is pretreated by Thermal Hydrolysis Process, operated under mesophilic condition
16SAMP-16315	V4m-2	2011W40-Viborg Foam	Viborg	foam	sludge	AD-sludge	1	2011	40	V4m	mesophilic	mesophilic		process	thermophilic-THP = feedstock is pretreated by Thermal Hydrolysis Process, operated under thermophilic condition
16SAMP-16316	V4m-3	2011W50-Viborg	Viborg	raw	sludge	AD-sludge	1	2011	50	V4m	mesophilic	mesophilic		location	AAU = laboratory in Aalborg University
16SAMP-16317	V4m-4	2011W50-Viborg Foam	Viborg	foam	sludge	AD-sludge	1	2011	50	V4m	mesophilic	mesophilic		treatment	foam = sample taken from foaming layer sludge of digesters
16SAMP-16318	V4m-5	2011W50-Randers RT	Randers	raw	sludge	AD-sludge	1	2011	50	V4m	mesophilic	mesophilic		treatment	raw-incubate = raw sludge were incubated anaerobically for 2 days in the lab
16SAMP-16319	V4m-6	2011W50-Randers RT Foam	Randers	foam	sludge	AD-sludge	1	2011	50	V4m	mesophilic	mesophilic		substrate	substrate = type of feedstock for the investigated reactor
16SAMP-16320	V4m-7	2011W50-Damhusåen	Damhusåen	raw	sludge	AD-sludge	1	2011	50	V4m	mesophilic	mesophilic		substrate	hydrolyzedsludge = thermo-hydrolyzed sludge
16SAMP-16321	V4m-8	2011W14-Damhusåen	Damhusåen	raw	sludge	AD-sludge	1	2011	14	V4m	mesophilic	mesophilic		sampleType	AD-sludge = Biomass from anaerobic digesters
16SAMP-16322	V4m-9	2011W14-Damhusåen	Damhusåen	raw	sludge	AD-sludge	1	2011	14	V4m	mesophilic	mesophilic		reactor number	For some WWTPs, there are more than one digester, this number is the ID of digesters
16SAMP-16323	V4m-10	2011W14-Fredericia RT	Fredericia	raw	hydrolyzedsludge	AD-sludge	1	2011	14	V4m	mesophilic	mesophilic-THP		primer	Detaild information about primers is shown as follows.
16SAMP-16324	V4m-11	2011W50-Fredericia RT	Fredericia	raw	hydrolyzedsludge	AD-sludge	1	2011	50	V4m	mesophilic	mesophilic-THP			Target region	Primer name	Primer sequence (5'-3')
16SAMP-16325	V4m-12	2011W14-Fredericia RT	Fredericia	raw	hydrolyzedsludge	AD-sludge	1	2011	14	V4m	mesophilic	mesophilic-THP			V1-3	27F	AGA GTT TGA TCC TGG CTC AG
16SAMP-16326	V4m-13	2015W7-Damhusåen RT1	Damhusåen	raw	sludge	AD-sludge	1	2015	7	V4m	mesophilic	mesophilic			V1-3	534R	ATT ACC GCG GCT GCT GG
16SAMP-16327	V4m-14	2015W7-Fredericia RT1	Fredericia	raw	hydrolyzedsludge	AD-sludge	1	2015	7	V4m	mesophilic	mesophilic-THP			V3-4	341F	CCTACGGGNGG CWGCAG
16SAMP-16328	V4m-15	2015W7-Fredericia RT2	Fredericia	raw	hydrolyzedsludge	AD-sludge	2	2015	7	V4m	mesophilic	mesophilic-THP			V3-4	805R	GACTACHVGGGTATCTAATCC
16SAMP-16329	V4m-16	2015W7-Slagelse RT1	Slagelse	raw	sludge	AD-sludge	1	2015	7	V4m	mesophilic	mesophilic			V4	515F	GTGCCAGCMG CCGCGGTAA
16SAMP-16330	V4m-17	2015W7-Slagelse RT2	Slagelse	raw	sludge	AD-sludge	2	2015	7	V4m	mesophilic	mesophilic			V4	806R	GGACTACHVGGGTWTCTAAT
16SAMP-16331	V4m-18	2015W7-Søholt RT1	Søholt	raw	sludge	AD-sludge	1	2015	7	V4m	mesophilic	mesophilic			V4m	515F	GTGCCAGCMGCCGCGGTAA
16SAMP-16332	V4m-19	2015W7-Viborg RT1	Viborg	raw	sludge	AD-sludge	1	2015	7	V4m	mesophilic	mesophilic			V4m	m806R	GGACTACNVGGGTWTCTAAT
16SAMP-16333	V4m-20	2015W7-Viborg RT2	Viborg	raw	sludge	AD-sludge	2	2015	7	V4m	mesophilic	mesophilic
16SAMP-16334	V4m-21	2015W7-Åby	Åby	raw	sludge	AD-sludge	1	2015	7	V4m	mesophilic	mesophilic		finally used primers with Illumina adaptors
16SAMP-16335	V4m-22	2014W50-Avedøre RT1	Avedøre	raw	sludge	AD-sludge	1	2014	50	V4m	mesophilic	mesophilic			515F: GTCTCGTGGGCTCGG AGATGTGTATAAGAGACAG GTGCCAGCMGCCGCGGTAA
16SAMP-16336	V4m-23	2015W7-AalborgVest RT1	AalborgVest	raw	sludge	AD-sludge	1	2015	7	V4m	thermophilic	thermophilic			m806R: TCGTCGGCAGCGTC AGATGTGTATAAGAGACAG GGACTACNVGGGTWTCTAAT
16SAMP-16337	V4m-24	2015W7-AalborgVest RT2	AalborgVest	raw	sludge	AD-sludge	2	2015	7	V4m	thermophilic	thermophilic
16SAMP-16338	V4m-25	2015W7-Esbjerg RT1A	Esbjerg	raw	sludge	AD-sludge	1	2015	7	V4m	mesophilic	mesophilic
16SAMP-16339	V4m-26	2015W7-Esbjerg RT2A	Esbjerg	raw	sludge	AD-sludge	2	2015	7	V4m	mesophilic	mesophilic
16SAMP-16340	V4m-27	2015W7-Næstved	Næstved	raw	hydrolyzedsludge	AD-sludge	1	2015	7	V4m	mesophilic	mesophilic-THP
16SAMP-16341	V4m-28	2015W9-EjbyMølle	EjbyMølle	raw	sludge	AD-sludge	1	2015	9	V4m	mesophilic	mesophilic
16SAMP-16342	V4m-29	2015W9-Randers RT1	Randers	raw	sludge	AD-sludge	1	2015	9	V4m	mesophilic	mesophilic
16SAMP-16343	V4m-30	2015W9-Randers RT2	Randers	raw	sludge	AD-sludge	2	2015	9	V4m	mesophilic	mesophilic
16SAMP-16344	V4m-31	2015W9-Randers Foam	Randers	foam	sludge	AD-sludge	1	2015	9	V4m	mesophilic	mesophilic
16SAMP-16345	V4m-32	2015W9-Damhusåen RT1	Damhusåen	raw	sludge	AD-sludge	1	2015	9	V4m	mesophilic	mesophilic
16SAMP-16346	V4m-33	2015W9-Damhusåen RT2	Damhusåen	raw	sludge	AD-sludge	2	2015	9	V4m	mesophilic	mesophilic
16SAMP-16347	V4m-34	2015W9-Damhusåen RT3	Damhusåen	raw	sludge	AD-sludge	3	2015	9	V4m	mesophilic	mesophilic
16SAMP-16348	V4m-35	2015W9-Damhusåen RT4	Damhusåen	raw	sludge	AD-sludge	4	2015	9	V4m	mesophilic	mesophilic
16SAMP-16349	V4m-36	2015W9-Fornæs	Fornæs	raw	sludge	AD-sludge	1	2015	9	V4m	mesophilic	mesophilic
16SAMP-16350	V4m-37	2015W9-Mariagerfjord	Mariagerfjord	raw	sludge	AD-sludge	1	2015	9	V4m	mesophilic	mesophilic
16SAMP-16351	V4m-38	2015W9-Hjørring	Hjørring	raw	sludge	AD-sludge	1	2015	9	V4m	mesophilic	mesophilic
16SAMP-16352	V4m-39	2015W9-Avedøre RT1	Avedøre	raw	sludge	AD-sludge	1	2015	9	V4m	mesophilic	mesophilic
16SAMP-16353	V4m-40	2015W9-Avedøre RT2	Avedøre	raw	sludge	AD-sludge	2	2015	9	V4m	mesophilic	mesophilic
16SAMP-16354	V4m-41	2013W5-Randers RT2	Randers	raw	sludge	AD-sludge	2	2013	5	V4m	mesophilic	mesophilic
16SAMP-16355	V4m-42	2014W7-Randers RT2	Randers	raw	sludge	AD-sludge	2	2014	7	V4m	mesophilic	mesophilic
16SAMP-16356	V4m-43	2014W19-Esbjerg R1A	Esbjerg	raw	sludge	AD-sludge	1	2014	19	V4m	mesophilic	mesophilic
16SAMP-16357	V4m-44	2014W19-Esbjerg R2A	Esbjerg	raw	sludge	AD-sludge	2	2014	19	V4m	mesophilic	mesophilic
16SAMP-16358	V4m-45	2014W27-Esbjerg-feed	Esbjerg	raw	sludge	Primary sludge + Biological sludge	NA	2014	27	V4m	mesophilic	mesophilic
16SAMP-16359	V4m-46	2016W30-Esbjerg R1A	Esbjerg	raw	sludge	AD-sludge	1	2016	30	V4m	mesophilic	mesophilic
16SAMP-16360	V4m-47	2016W30-Esbjerg R2A	Esbjerg	raw	sludge	AD-sludge	2	2016	30	V4m	mesophilic	mesophilic
16SAMP-16361	V4m-48	2016W30-Esbjerg R1B	Esbjerg	raw	sludge	AD-sludge	3	2016	30	V4m	mesophilic	mesophilic
16SAMP-16362	V4m-49	2016W30-Esbjerg R2B	Esbjerg	raw	sludge	AD-sludge	4	2016	30	V4m	mesophilic	mesophilic
16SAMP-16363	V4m-50	2016W07-AalborgØst RT1	AalborgØst	raw	sludge	AD-sludge	1	2016	7	V4m	mesophilic	mesophilic
16SAMP-16364	V4m-51	2016W31-Mølleværket RT3	Mølleværket	raw	sludge	AD-sludge	3	2016	31	V4m	mesophilic	mesophilic
16SAMP-16365	V4m-52	2016W45-Bilund RT2	Bilund	raw	hydrolyzedsludge+foodwaste	AD-sludge	2	2016	45	V4m	thermophilic	thermophilic-THP
16SAMP-16366	V4m-53	2016W45-Bilund RT1	Bilund	raw	sludge	AD-sludge	1	2016	45	V4m	mesophilic	mesophilic
16SAMP-16367	V4m-54	2016W2-Randers RT2	Randers	raw	sludge	AD-sludge	2	2016	2	V4m	mesophilic	mesophilic
16SAMP-16368	V4m-55	2016W12-Randers RT1	Randers	raw	sludge	AD-sludge	1	2016	12	V4m	mesophilic	mesophilic
16SAMP-16369	V4m-56	2016W12-Randers RT2	Randers	raw	sludge	AD-sludge	2	2016	12	V4m	mesophilic	mesophilic
16SAMP-16370	V4m-57	2016W21-Randers RT2	Randers	raw	sludge	AD-sludge	2	2016	21	V4m	mesophilic	mesophilic
16SAMP-16371	V4m-58	2016W28-Randers RT2	Randers	raw	sludge	AD-sludge	2	2016	28	V4m	mesophilic	mesophilic
16SAMP-16375	V4m-62	2016W12-PSS-20160321	Randers	raw	wastewater	Primary sludge	NA	2016	12	V4m	mesophilic	mesophilic
16SAMP-16376	V4m-63	2016W12-BSSaf-20160311	Randers	raw	wastewater	Biological sludge	NA	2016	12	V4m	mesophilic	mesophilic
16SAMP-16377	V4m-64	2017W8-Randers RT2	Randers	raw	sludge	AD-sludge	2	2017	8	V4m	mesophilic	mesophilic
16SAMP-16378	V4m-65	2017W8-Randers RT1	Randers	raw	sludge	AD-sludge	1	2017	8	V4m	mesophilic	mesophilic
16SAMP-16380	V4m-67	2017W9-Esbjerg R1A	Esbjerg	raw	sludge	AD-sludge	1	2017	9	V4m	mesophilic	mesophilic
16SAMP-16381	V4m-68	2017W9-Esbjerg R2A	Esbjerg	raw	sludge	AD-sludge	2	2017	9	V4m	mesophilic	mesophilic
16SAMP-16382	V4m-69	2017W9-Esbjerg R1B	Esbjerg	raw	hydrolyzedsludge	AD-sludge	3	2017	9	V4m	mesophilic	mesophilic
16SAMP-16383	V4m-70	2017W9-Esbjerg R2B	Esbjerg	raw	hydrolyzedsludge	AD-sludge	4	2017	9	V4m	mesophilic	mesophilic
16SAMP-16384	V4m-71	2017W9-Esbjerg-hydrolysis	Esbjerg	raw	AD-sludge	AD-sludge-hydrolysis	5	2017	9	V4m	mesophilic	mesophilic
16SAMP-16385	V4m-72	2017W9-Esbjerg-feed	Esbjerg	raw	sludge	Primary sludge + Biological sludge	NA	2017	9	V4m	mesophilic	mesophilic
16SAMP-16391	V4m-78	2017W7-Esbjerg R2A	Esbjerg	raw	sludge	AD-sludge	2	2017	7	V4m	mesophilic	mesophilic
16SAMP-16394	V4m-81	2015W9-Damhusåen RT4	Damhusåen	raw	sludge	AD-sludge	4	2015	9	V4m	mesophilic	mesophilic
16SAMP-16395	V4m-82	2015W9-Randers RT2	Randers	raw	sludge	AD-sludge	2	2015	9	V4m	mesophilic	mesophilic
16SAMP-16372	V4m-59	2016W12-Randers Rt2-D2	Randers	raw-incubate	sludge	AD-sludge	2	2016	12	V4m	mesophilic	mesophilic
16SAMP-14301	V4-5	2016W12-Randers Rt2-D2	Randers	raw-incubate	sludge	AD-sludge	2	2016	12	V4	mesophilic	mesophilic
16SAMP-12310	V13-5	2016W12-Randers Rt2-D2	Randers	raw-incubate	sludge	AD-sludge	2	2016	12	V13	mesophilic	mesophilic
16SAMP-14341	V34-5	2016W12-Randers Rt2-D2	Randers	raw-incubate	sludge	AD-sludge	2	2016	12	V34	mesophilic	mesophilic
16SAMP-12312	V13-3	2016W12-Randers Rt2-0d	Randers	raw	sludge	AD-sludge	2	2016	12	V13	mesophilic	mesophilic
16SAMP-12315	V13-7	2016W12-Randers Rt2-2d	Randers	raw-incubate	sludge	AD-sludge	2	2016	12	V13	mesophilic	mesophilic
16SAMP-12313	V13-4	2016W21-Randers Rt2-65d	Randers	raw	sludge	AD-sludge	2	2016	21	V13	mesophilic	mesophilic
16SAMP-14339	V34-3	2016W12-Randers Rt2-0d	Randers	raw	sludge	AD-sludge	2	2016	12	V34	mesophilic	mesophilic
16SAMP-14343	V34-7	2016W12-Randers Rt2-2d	Randers	raw-incubate	sludge	AD-sludge	2	2016	12	V34	mesophilic	mesophilic
16SAMP-14340	V34-4	2016W21-Randers Rt2-65d	Randers	raw	sludge	AD-sludge	2	2016	21	V34	mesophilic	mesophilic
MQ180126-98	V4C-17	2016W12-RandersRt2-0d	Randers	raw	sludge	AD-sludge	2	2016	12	V4	mesophilic	mesophilic
MQ180126-99	V4C-18	2016W12-RandersRt2-2d	Randers	raw-incubate	sludge	AD-sludge	2	2016	12	V4	mesophilic	mesophilic
MQ180126-100	V4C-19	2016W21-RandersRt2-65d	Randers	raw	sludge	AD-sludge	2	2016	21	V4	mesophilic	mesophilic
MQ180126-102	V4mC-17	2016W12-RandersRt2-0d	Randers	raw	sludge	AD-sludge	2	2016	12	V4m	mesophilic	mesophilic
MQ180126-103	V4mC-18	2016W12-RandersRt2-2d	Randers	raw-incubate	sludge	AD-sludge	2	2016	12	V4m	mesophilic	mesophilic
MQ180126-104	V4mC-19	2016W21-RandersRt2-65d	Randers	raw	sludge	AD-sludge	2	2016	21	V4m	mesophilic	mesophilic
MQ180126-85	V4C-4	2016W02-RandersRT2	Randers	raw	sludge	AD-sludge	2	2016	2	V4	mesophilic	mesophilic
MQ180126-86	V4C-5	2015W07-Esbjerg 2A	Esbjerg	raw	sludge	AD-sludge	2	2015	7	V4	mesophilic	mesophilic
MQ180126-87	V4C-6	2015W07-Slagelse	Slagelse	raw	sludge	AD-sludge	1	2015	7	V4	mesophilic	mesophilic
MQ180126-88	V4C-7	2011W50-ViborgRT1	Viborg	foam	sludge	AD-sludge	1	2011	50	V4	mesophilic	mesophilic
MQ180126-93	V4mC-4	2016W02-RandersRT2	Randers	raw	sludge	AD-sludge	2	2016	2	V4m	mesophilic	mesophilic
MQ180126-94	V4mC-5	2015W07-Esbjerg 2A	Esbjerg	raw	sludge	AD-sludge	2	2015	7	V4m	mesophilic	mesophilic
MQ180126-95	V4mC-6	2015W07-Slagelse	Slagelse	raw	sludge	AD-sludge	1	2015	7	V4m	mesophilic	mesophilic
MQ180126-96	V4mC-7	2011W50-ViborgRT1	Viborg	foam	sludge	AD-sludge	1	2011	50	V4m	mesophilic	mesophilic
16SAMP-16387*	V4m-74*	2015W11-Food-PL4-Sweden	Sweden	raw	foodwaste	AD-sludge	4	2015	11	V4m	thermophilic	thermophilic
16SAMP-16388*	V4m-75*	2015W50-Food-PL5-Sweden	Sweden	raw	sludge+foodwaste	AD-sludge	5	2015	50	V4m	mesophilic	mesophilic
16SAMP-16389*	V4m-76*	2015W39-manure-Måbjerg	Måbjerg	raw	manure+sludge	AD-sludge	1	2015	39	V4m	mesophilic	mesophilic
16SAMP-16390*	V4m-77*	2014W39-manure-B1	Denmark-NA	raw	manure+sludge	AD-sludge	1	2014	39	V4m	thermophilic	thermophilic
* metadata of these samples are lacking (like geographical information) , they were thus not submitted to European Nucleotide Archive.

## Sheet: allPrimerSeqeunces
Target region	Primer name	Primer sequence (5'-3')
V1-3	27F	AGAGTTTGATC CTGGCTCAG
V1-3	534R	ATTACCGCGGCTGCTGG
V3-4	341F	CCTACGGGNGG CWGCAG
V3-4	805R	GACTACHVGGGTATCTAATCC
V4	515F	GTGCCAGCMG CCGCGGTAA
V4	806R	GGACTACHVGGGTWTCTAAT
V4m	515F	GTGCCAGCMGCCGCGGTAA
V4m	m806R	GGACTACNVGGGTWTCTAAT
