# Supplementary material for: Novel prosthecate bacteria from the candidate phylum Acetothermia
Source: ISME J. 2018 Jun 8;12(9):2225–37. doi: 10.1038/s41396-018-0187-9 (PMC6092417; doi:10.1038/s41396-018-0187-9)
Supplement: Supplementary file 3 — Data Set2 [file 41396_2018_187_MOESM3_ESM.xlsx]

## Sheet: DataS2
Function	Gene(s)	Gene product	EC no.	Locus Bipolaricaulis anaerobia Ran1 (Microscope)	ID in specific metabolic pathway	Reaction	Localization	Comments
Glycolysis/Gluconeogenesis	Gene(s)	Gene product	EC no.	Locus Bipolaricaulis anaerobia Ran1 (Microscope)	No.	Reaction	Localization	Comments
Glycolysis	(HK)	Glucokinase (Hexokinase)	2.7.1.2	BARAN1_v2_0636	Gly1	ATP + D-glucose => ADP + D-glucose 6-phosphate	2 : Cytoplasmic	also similar to Hexokinase with 40.13% iden and 5e-57 e-value
Glycolysis	pgi	Bifunctional phosphoglucose/phosphomannose isomerase (Glucose-6-phosphate isomerase)	5.3.1.8, 5.3.1.9	BARAN1_v2_0069	Gly2	D-glucose 6-phosphate <=> D-fructose 6-phosphate, D-mannose 6-phosphate <=> D-fructose 6-phosphate	2 : Cytoplasmic
Glycolysis	pfkA	6-phosphofructokinase (ATP)	2.7.1.11	BARAN1_v2_0585	Gly3	ATP + D-fructose 6-phosphate => ADP + D-fructose 1,6-bisphosphate	2 : Cytoplasmic
Glycolysis	pfkA	6-phosphofructokinase	2.7.1.11	BARAN1_v2_0979	Gly4	ATP + D-fructose 6-phosphate => ADP + D-fructose 1,6-bisphosphate	2 : Cytoplasmic	Diphosphate + D-fructose 6-phosphate = phosphate + D-fructose 1,6- bisphosphate
Glycolysis	fba	Fructose/tagatose-1,6-bisphosphate aldolase	4.1.2.13	BARAN1_v2_0978	Gly5	D-fructose 1,6-bisphosphate <=> glycerone phosphate + D-glyceraldehyde 3-phosphate	2 : Cytoplasmic
Glycolysis	tpiA	Triose-phosphate isomerase (fragment)	5.3.1.1	BARAN1_v2_0864	Gly6	D-glyceraldehyde 3-phosphate <=> glycerone phosphate	2 : Cytoplasmic
Glycolysis	gapdh	Glyceraldehyde-3-phosphate dehydrogenase (phosphorylating)	1.2.1.12	BARAN1_v2_0962	Gly7	D-glyceraldehyde 3-phosphate + phosphate + NAD(+) <=> 3-phospho-D-glyceroyl phosphate + NADH	2 : Cytoplasmic
Glycolysis	pgk	Phosphoglycerate kinase	2.7.2.3	BARAN1_v2_0090	Gly8	ATP + 3-phospho-D-glycerate <=> ADP + 3-phospho-D-glyceroyl phosphate	2 : Cytoplasmic
Glycolysis	apgM	Phosphoglycerate mutase (2,3-diphosphoglycerate-independent)	5.4.2.1	BARAN1_v2_0502	Gly9	2-phospho-D-glycerate <=> 3-phospho-D-glycerate	2 : Cytoplasmic
Glycolysis	eno	Phosphopyruvate hydratase	4.2.1.11	BARAN1_v2_0774	Gly10	2-phospho-D-glycerate <=> phosphoenolpyruvate + H(2)O	2 : Cytoplasmic	Also acts on 3-phospho-D-erythronate
Glycolysis	ttuE	Pyruvate kinase	2.7.1.40	BARAN1_v2_0106	Gly11	ATP + pyruvate <= ADP + phosphoenolpyruvate	2 : Cytoplasmic	UTP, GTP, CTP, ITP and dATP can also act as donors. Also phosphorylates hydroxylamine and fluoride in the presence of CO(2).
Gluconeogenesis	mdh	Malate dehydrogenase	1.1.1.37	BARAN1_v2_1319	Glu12	(S)-malate + NAD(+) <=> oxaloacetate + NADH	1 : Unknown
Gluconeogenesis	ytsJ	Malate dehydrogenase (Oxaloacetate-decarboxylating)	1.1.1.38	BARAN1_v2_0324	Glu13	(1) (S)-malate + NAD(+) <=> pyruvate + CO(2) + NADH; (2) Oxaloacetate <=> pyruvate + CO(2)	2 : Cytoplasmic
Gluconeogenesis	pckA	Phosphoenolpyruvate carboxykinase (ATP)	4.1.1.49	BARAN1_v2_0003	Glu14	ATP + oxaloacetate => ADP + phosphoenolpyruvate + CO(2)	1 : Unknown
Gluconeogenesis	ppdK	Pyruvate, phosphate dikinase	2.7.9.1, 2.7.9.12	BARAN1_v2_0988	Glu15	ATP + pyruvate + phosphate => AMP + phosphoenolpyruvate + diphosphate	2 : Cytoplasmic
Gluconeogenesis	glpX	Fructose-1,6-bisphosphatase	3.1.3.11	BARAN1_v2_0121	Glu16	D-fructose 1,6-bisphosphate + H(2)O => D-fructose 6-phosphate + phosphate	2 : Cytoplasmic	UTP, GTP, CTP, ITP and dATP can also act as donors. Also phosphorylates hydroxylamine and fluoride in the presence of CO(2).
Starch and sucrose metabolism	Gene(s)	Gene product	EC no.	Locus Bipolaricaulis anaerobia Ran1 (Microscope)	No.	Reaction	Localization	Comments
Glycogen pathway, Glycogen from Glucose	manB	Phosphoglucomutase (alpha-D-glucose-1,6-bisphosphate-dependent)	5.4.2.2	BARAN1_v2_0752	SS1	Alpha-D-glucose 1-phosphate <=> alpha-D-glucose 6-phosphate	2 : Cytoplasmic	Maximum activity is only obtained in the presence of alpha-D-glucose 1,6-bisphosphate. This bisphosphate is an intermediate in the reaction, being formed by transfer of a phosphate residue from the enzyme to the substrate, but the dissociation of bisphosphate from the enzyme complex is much slower than the overall isomerization. Also, more slowly, catalyzes the interconversion of 1-phosphate and …
Glycogen pathway, Glycogen biosynthesis	glgC	Glucose-1-phosphate adenylyltransferase	2.7.7.27	BARAN1_v2_0977	SS2	ATP + alpha-D-glucose 1-phosphate <=> diphosphate + ADP-glucose	2 : Cytoplasmic
Glycogen pathway, Glycogen biosynthesis	glgA	Glycogen synthase	2.4.1.21	BARAN1_v2_0854	SS3	ADP-glucose + (1,4-alpha-D-glucosyl)(n) <=> ADP + (1,4-alpha-D-glucosyl)(n+1)	1 : Unknown	Glycogen biosynthesis I
Glycogen pathway, Glycogen biosynthesis	glgB	1,4-alpha-glucan branching enzyme	2.4.1.18	BARAN1_v2_0881	SS4	Transfers a segment of a (1->4)-alpha-D-glucan chain to a primary hydroxy group in a similar glucan chain	2 : Cytoplasmic
Glycogen pathway, Glycogen degradation	glgP	Glycogen phosphorylase	2.4.1.1	BARAN1_v2_0880	SS5	((1->4)-alpha-D-glucosyl)(n) + phosphate <=> ((1->4)-alpha-D-glucosyl)(n-1) + alpha-D-glucose 1-phosphate	1 : Unknown
Starch and sucrose metabolism, starch/Glycogen degradation	aglB	Cyclomaltodextrinase	3.2.1.54	BARAN1_v2_1291	SS6	Cyclomaltodextrin + H(2)O <=> linear maltodextrin	2 : Cytoplasmic	Also hydrolyzes linear maltodextrin. -!- Formerly EC 3.2.1.12 and EC 3.2.1.13
Starch and sucrose metabolism, maltose to glucose		4-alpha-glucanotransferase (Amylomaltase) (Disproportionating enzyme) (D-enzyme)	2.4.1.25	BARAN1_v2_0766	SS7	Transfers a segment of a (1->4)-alpha-D-glucan to a new position in an acceptor, which may be glucose or a (1->4)-alpha-D-glucan	2 : Cytoplasmic	An enzymic activity of this nature forms part of the mammalian and Saccharomyces cerevisiae glycogen branching system (see EC 3.2.1.33).
Starch and sucrose metabolism, sucrose to fructose		putative Alpha-glucosidase	3.2.1.20	BARAN1_v2_0950	SS8	Hydrolysis of terminal, non-reducing (1->4)-linked alpha-D-glucose residues with release of alpha-D-glucose	1 : Unknown	Group of enzymes whose specificity is directed mainly toward the exohydrolysis of 1,4-alpha-glucosidic linkages, and that hydrolyze oligosaccharides rapidly, relative to polysaccharides, which are hydrolyzed relatively slowly, or not at all. -!- The intestinal enzyme also hydrolyzes polysaccharides, catalyzing the reactions of EC 3.2.1.3, and, more slowly, hydrolyzes 1,6-alpha-D- glucose links
Sugar kinase (Fructose)	scrK	Putative sugar kinase (Frucokinase)	2.7.1.45	BARAN1_v2_0044	SS9	ATP + 2-dehydro-3-deoxy-D-gluconate <=> ADP + 2-dehydro-3-deoxy-6-phospho- D-gluconate	2 : Cytoplasmic	similar to Sugar kinase from Streptomyces hygroscopicus subsp. jinggangensis TL01, swall : M1N2S7 (312 aa), Evalue = 2e-37, %identity = 38.49, on 297 aa ; and similar to Sugar kinase from Streptomyces hygroscopicus subsp. jinggangensis (strain 5008), swall : H2JU40 (312 aa), Evalue = 2e-37, %identity = 38.49, on 297 aa ; and similar to Fructokinase from Modestobacter marinus (strain BC501), swall…
		putative Glycosyltransferase	2.4.1.-	BARAN1_v2_1172		((1->4)-alpha-D-glucosyl)(n) + phosphate <=> ((1->4)-alpha-D-glucosyl)(n-1) + alpha-D-glucose 1-phosphate	2 : Cytoplasmic
Nonoxidative pentose phosphate pathway	Gene(s)	Gene product	EC no.	Locus Bipolaricaulis anaerobia Ran1 (Microscope)	No.	Reaction	Localization	Comments
Nonoxidative pentose phosphate pathway	tktB	Transketolase	2.2.1.1	BARAN1_v2_0420	P1	Sedoheptulose 7-phosphate + D-glyceraldehyde 3-phosphate <=> D-ribose 5-phosphate + D-xylulose 5-phosphate	1 : Unknown	Wide specificity for both reactants, e.g. converts hydroxypyruvate and R-CHO into CO(2) and R-CHOH-CO-CH(2)OH. Transketolase from Alcaligenes faecalis shows high activity with D-erythrose as acceptor. Pentose phosphate pathway, non-oxidative phase, fructose 6P => ribose 5P
Nonoxidative pentose phosphate pathway	tktB	D-Fructose 6-phosphate:D-glyceraldehyde-3-phosphate glycolaldehyde transferase	2.2.1.1	BARAN1_v2_0420	P1	D-Fructose 6-phosphate + D-Glyceraldehyde 3-phosphate <=> D-Erythrose 4-phosphate + D-Xylulose 5-phosphate	1 : Unknown	Carbon fixation in photosynthetic organisms
Nonoxidative pentose phosphate pathway	rpiA	Ribose-5-phosphate isomerase A	5.3.1.6	BARAN1_v2_0095	P2	D-ribose 5-phosphate <=> D-ribulose 5-phosphate	2 : Cytoplasmic	Also acts on D-ribose 5-diphosphate and D-ribose 5-triphosphate.
Nonoxidative pentose phosphate pathway	manB	Phosphoglucomutase (alpha-D-glucose-1,6-bisphosphate-dependent)	5.4.2.2	BARAN1_v2_0752	P3	Alpha-D-glucose 1-phosphate <=> alpha-D-glucose 6-phosphate	2 : Cytoplasmic	Maximum activity is only obtained in the presence of alpha-D-glucose 1,6-bisphosphate. This bisphosphate is an intermediate in the reaction, being formed by transfer of a phosphate residue from the enzyme to the substrate, but the dissociation of bisphosphate from the enzyme complex is much slower than the overall isomerization. Also, more slowly, catalyzes the interconversion of 1-phosphate and …
Nonoxidative pentose phosphate pathway	rpe	Ribulose-phosphate 3-epimerase	5.1.3.1	BARAN1_v2_0291	P4	D-ribulose 5-phosphate <=> D-xylulose 5-phosphate	2 : Cytoplasmic	Also converts D-erythrose 4-phosphate into D-erythrulose 4-phosphate and D-threose 4-phosphate.
Nonoxidative pentose phosphate pathway	prs	Ribose-phosphate diphosphokinase	2.7.6.1	BARAN1_v2_0244	P5	ATP + D-ribose 5-phosphate <=> AMP + 5-phospho-alpha-D-ribose 1-diphosphate	1 : Unknown	dATP can also act as donor.
Nonoxidative pentose phosphate pathway	deoC	Deoxyribose-phosphate aldolase	4.1.2.4	BARAN1_v2_0436	P6	2-deoxy-D-ribose 5-phosphate <=> D-glyceraldehyde 3-phosphate + acetaldehyde	2 : Cytoplasmic
Nonoxidative pentose phosphate pathway	tal	putative transaldolase	2.2.1.2	BARAN1_v2_0362	P7	Sedoheptulose 7-phosphate + D-glyceraldehyde 3-phosphate <=> D-erythrose 4-phosphate + D-fructose 6-phosphate	1 : Unknown
Nonoxidative pentose phosphate pathway	rbsK	Ribokinase	2.7.1.15	BARAN1_v2_0486	P8	ATP + D-ribose <=> ADP + D-ribose 5-phosphate	2 : Cytoplasmic
Nonoxidative pentose phosphate pathway	deoB	Phosphopentomutase	5.4.2.7	notfound	P9	Alpha-D-ribose 1-phosphate <=> D-ribose 5-phosphate		Also converts 2-deoxy-alpha-D-ribose 1-phosphate into 2-deoxy-D- ribose 5-phosphate. Alpha-D-ribose 1,5-bisphosphate, 2-deoxy-alpha-D-ribose 1,5- bisphosphate, or alpha-D-glucose 1,6-bisphosphate can act as cofactor.
Fructose metabolism	Gene(s)	Gene product	EC no.	Locus Bipolaricaulis anaerobia Ran1 (Microscope)	No.	Reaction	Localization	Comments
Fructose metabolism	pfkA	6-phosphofructokinase	2.7.1.11	BARAN1_v2_0585	Gly3	ATP + D-fructose 6-phosphate <=> ADP + D-fructose 1,6-bisphosphate	2 : Cytoplasmic
Fructose metabolism	pfp	Pyrophosphate--fructose 6-phosphate 1-phosphotransferase	2.7.1.90	BARAN1_v2_0979	P13	Diphosphate + D-fructose 6-phosphate <=> phosphate + D-fructose 1,6-bisphosphate	2 : Cytoplasmic	Methanoculleus bourgensis (strain ATCC 43281 / DSM 3045 / OCM 15 / MS2) (Methanogenium bourgense)
Fructose metabolism	glpX	Fructose-1,6-bisphosphatase class 2	3.1.3.11	BARAN1_v2_0121	Gly16	D-fructose 1,6-bisphosphate + H(2)O <=> D-fructose 6-phosphate + phosphate	2 : Cytoplasmic
Fructose metabolism	tpiA	Triosephosphate isomerase	5.3.1.1	BARAN1_v2_0864	Gly6	D-glyceraldehyde 3-phosphate <=> glycerone phosphate	2 : Cytoplasmic
Fructose metabolism	fba	Fructose/tagatose-1,6-bisphosphate aldolase	4.1.2.13	BARAN1_v2_0978	Gky5	D-fructose 1,6-bisphosphate <=> glycerone phosphate + D-glyceraldehyde 3-phosphate	2 : Cytoplasmic
Fructose metabolism	fruB	1-phosphofructokinase	2.7.1.56	BARAN1_v2_1101		ATP + D-fructose 1-phosphate <=> ADP + D-fructose 1,6-bisphosphate	2 : Cytoplasmic	The enzyme is involved in the pathway for bacterial cell-wall peptidoglycan and lipopolysaccharide biosyntheses, being an essential step in the pathway for UDP-N-acetylglucosamine biosynthesis.
Mannose metabolism	Gene(s)	Gene product	EC no.	Locus Bipolaricaulis anaerobia Ran1 (Microscope)	No.	Reaction	Localization	Comments
Mannose metabolism, mannose to glucose		4-alpha-glucanotransferase (Amylomaltase) (Disproportionating enzyme) (D-enzyme)	2.4.1.25	BARAN1_v2_0766	SS7	Transfers a segment of a (1->4)-alpha-D-glucan to a new position in an acceptor, which may be glucose or a (1->4)-alpha-D-glucan	2 : Cytoplasmic	An enzymic activity of this nature forms part of the mammalian and Saccharomyces cerevisiae glycogen branching system (see EC 3.2.1.33).
Mannose metabolism		Bifunctional phosphoglucose/phosphomannose isomerase	5.3.1.8	BARAN1_v2_0069	P9	D-mannose 6-phosphate <=> D-fructose 6-phosphate	2 : Cytoplasmic
Mannose metabolism		Bifunctional phosphoglucose/phosphomannose isomerase	5.3.1.9	BARAN1_v2_0069	P9	D-glucose 6-phosphate <=> D-fructose 6-phosphate	2 : Cytoplasmic
Trehalose metablism	Gene(s)	Gene product	EC no.	Locus Bipolaricaulis anaerobia Ran1 (Microscope)	No.	Reaction	Localization	Comments
Trehalose synthesis (from Glucose)		Trehalose synthase	2.4.1.245	BARAN1_v2_0519	FMT1	NDP-alpha-D-glucose + D-glucose <=> alpha,alpha-trehalose + NDP	2 : Cytoplasmic	COFACTOR Mg(2+). The enzyme-catalyzed reaction is reversible.In the reverse direction to that shown above, the enzyme is specific for alpha,alpha-trehalose as substrate, as it cannot use alpha- or beta-paranitrophenyl glucosides, maltose, sucrose, lactose or cellobiose.While the enzymes from the thermophilic bacterium Rubrobacter xylanophilus and the hyperthermophilic archaeon Pyrococcus horikosh…
Amino acids (AA) degradation-Step 1	Gene(s)	Gene product	EC no.	Locus Bipolaricaulis anaerobia Ran1 (Microscope)	No.	Reaction	Localization	Comments
Glucogenic-pyruvate entry
Serine degradation	sdaA	L-serine dehydratase, L-serine ammonia-lyase.	4.3.1.17	BARAN1_v2_1168	AA1	L-serine <=> pyruvate + NH(3)	2 : Cytoplasmic	The reaction catalyzed by both types of enzymes involves the initial elimination of water to form an enamine intermediate (hence the enzyme's original classification as EC 4.2.1.13) followed by tautomerization to an imine form and hydrolysis of the C-N bond.
Serine degradation		Serine--pyruvate aminotransferase	2.6.1.51	BARAN1_v2_0728	AA2	L-serine + pyruvate <=> 3-hydroxypyruvate + L-alanine	2 : Cytoplasmic	The liver enzyme may be identical with EC 2.6.1.44
Glycine cleavage (degradation)	gcvH	glycine cleavage complex lipoylprotein	1.4.4.2	BARAN1_v2_0562	AA3	Glycine + [glycine-cleavage complex H protein]-N(6)-lipoyl-L-lysine => [glycine-cleavage complex H protein]-S-aminomethyl-N(6)-dihydrolipoyl-L-lysine + CO(2)	1 : Unknown
Glycine cleavage (degradation)	gcvPA	putative glycine dehydrogenase (decarboxylating) subunit 1	1.4.4.2	BARAN1_v2_0563	AA3	Glycine + [glycine-cleavage complex H protein]-N(6)-lipoyl-L-lysine => [glycine-cleavage complex H protein]-S-aminomethyl-N(6)-dihydrolipoyl-L-lysine + CO(2)		A component of the glycine cleavage system, which is composed of four components that only loosely associate: the P protein (EC 1.4.4.2), the T protein (EC 2.1.2.10), the L protein (EC 1.8.1.4) and the lipoyl-bearing H protein. Previously known as glycine synthase.
Glycine cleavage (degradation)	gcvPB	putative glycine dehydrogenase (decarboxylating) subunit 2	1.4.4.2	BARAN1_v2_0564	AA3	Glycine + [glycine-cleavage complex H protein]-N(6)-lipoyl-L-lysine => [glycine-cleavage complex H protein]-S-aminomethyl-N(6)-dihydrolipoyl-L-lysine + CO(2)
Glycine cleavage (degradation)	glyA/gcvT	Aminomethyltransferase	2.1.2.10	BARAN1_v2_0410	AA4	[Protein]-S(8)-aminomethyldihydrolipoyllysine + tetrahydrofolate => [protein]-dihydrolipoyllysine + 5,10-methylenetetrahydrofolate + NH(3)	1 : Unknown
Serine-glysine conversion		Glycine hydroxymethyltransferase, Aminomethyltransferase or Serine hydroxymethyltransferase	2.1.2.1	BARAN1_v2_0410	AA33	5,10-methylenetetrahydrofolate + glycine + H(2)O <=> tetrahydrofolate + L-serine	1 : Unknown	Also catalyzes the reaction of glycine with acetaldehyde to form L-threonine, and with 4-trimethylammoniobutanal to form 3-hydroxy- N(6),N(6),N(6)-trimethyl-L-lysine
Glycine cleavage (degradation)	lpd	Dihydrolipoyl dehydrogenase	1.8.1.4	BARAN1_v2_0087	AA5	Protein N(6)-(dihydrolipoyl)lysine + NAD(+) => protein N(6)-(lipoyl)lysine + NADH	2 : Cytoplasmic
Threonine degradation	tdh	L-threonine 3-dehydrogenase	1.1.1.103	BARAN1_v2_0681	AA6	L-threonine + NAD(+) => L-2-amino-3-oxobutanoate + NADH	2 : Cytoplasmic	Acts in concert with EC 2.3.1.29 in the degradation of threonine to glycine. -!- This threonine-degradation pathway is common to prokaryotic and eukaryotic cells and the two enzymes involved form a complex. -!- In aqueous solution, the product L-2-amino-3-oxobutanoate can spontaneously decarboxylate to form aminoacetone
Threonine degradation	kbl	Pyridoxal phosphate-dependent acyltransferase or glycine C-acetyltransferase	2.3.1.29	BARAN1_v2_0682	AA7	CoA + 2-amino-3-oxobutanoate <=> Acetyl-CoA + glycine	2 : Cytoplasmic	Acts in concert with EC 1.1.1.103 in the degradation of threonine to form glycine. -!- This threonine degradation pathway is common to prokaryotic and eukaryotic cells and the two enzymes involved form a complex
Tryptophan degradation	tnaA	Tryptophanase	4.1.99.1	BARAN1_v2_1003	AA8	L-tryptophan + H(2)O <=> indole + pyruvate + NH(3)		This reaction is also carried out by EC 4.3.1.19 from a number of sources.
Tryptophan degradation	trpB	Tryptophan synthase beta chain 2	4.2.1.20	BARAN1_v2_0146	AA28	L-serine + 1-C-(indol-3-yl)glycerol 3-phosphate <=> L-tryptophan + D-glyceraldehyde 3-phosphate + H(2)O	2 : Cytoplasmic
Cysteine degradation	cysK	cysteine synthase A, O-acetylserine sulfhydrolase A subunit	2.5.1.47	BARAN1_v2_0082	AA9	L-cysteine + acetate <=> O-acetyl-L-serine + hydrogen sulfide	2 : Cytoplasmic
Cysteine degradation	cysE	Serine acetyltransferase (fragment)	2.3.1.30	BARAN1_v2_0081	AA10	CoA + O-acetyl-L-serine <=> Acetyl-CoA + L-serine	2 : Cytoplasmic
Cysteine degradation	sufS	Cysteine desulfurase, elenocysteine lyase, PLP-dependent	2.8.1.7,	BARAN1_v2_1274	AA34?	desulfurylase L-cysteine + acceptor <=> L-alanine + S-sulfanyl-acceptor	1 : Unknown	The latter reaction, which can occur spontaneously, is also be catalyzed by EC 3.5.99.10.
Methionine degradation	metK	S-adenosylmethionine synthase	2.5.1.6	BARAN1_v2_1011	AA35	ATP + L-methionine + H(2)O <=> phosphate + diphosphate + S-adenosyl-L- methionine	2 : Cytoplasmic	Formerly EC 2.4.2.13
Methionine degradation	speH	S-adenosylmethionine decarboxylase proenzyme	4.1.1.50	BARAN1_v2_0483	AA36	S-adenosyl-L-methionine <=> S-adenosyl 3-(methylthio)propylamine + CO(2)	2 : Cytoplasmic	Formerly EC 2.4.2.14
Tyrosine degradation	tpl	Tyrosine phenol-lyase	4.1.99.2	BARAN1_v2_0718	AA27	L-tyrosine + H(2)O <=> phenol + pyruvate + NH(3)	2 : Cytoplasmic	similar to Tyrosine phenol-lyase from Symbiobacterium thermophilum (strain T / IAM 14863), swall : Q08897 (458 aa), Evalue = 0, %identity = 71.27, on 456 aa ; and similar to Tyrosine phenol-lyase from Symbiobacterium sp. (strain SC-1), swall : O08501 (458 aa), Evalue = 0, %identity = 71.27, on 456 aa ; and similar to Tyrosine phenol-lyase from Oceanithermus profundus (strain DSM 14977 / NBRC 1004…
Tyrosine degradation	aspC	Glutamic--oxaloacetic transaminase	2.6.1.1	BARAN1_v2_0139	AA35	Tyrosine <=> 4-Hydroxy-phenylpyruvate		Also acts on L-tyrosine, L-phenylalanine and L-tryptophan.
Glucogenic-oxaloacetate entry
Aspartate metabolism	aspC	Aspartate transaminase	2.6.1.1	BARAN1_v2_0139	AA11	L-aspartate + 2-oxoglutarate <=> oxaloacetate + L-glutamate		Also acts on L-tyrosine, L-phenylalanine and L-tryptophan. This activity can be formed from EC 2.6.1.57 by controlled proteolysis.
Aspartate metabolism	mdh	Malate dehydrogenase	1.1.1.37	BARAN1_v2_1319	TCA10	(S)-malate + NAD(+) <=> oxaloacetate + NADH	1 : Unknown
Asparagine degradation				not found
Glucogenic-fumarate entry
Aspartate metabolism	purA	Adenylosuccinate synthetase	6.3.4.4	BARAN1_v2_0417	AA12	GTP + IMP + L-aspartate <=> GDP + phosphate + N(6)-(1,2-dicarboxyethyl)-AMP
Aspartate metabolism	purB	Adenylosuccinate lyase	4.3.2.2	BARAN1_v2_0419	AA13	(1) N(6)-(1,2-dicarboxyethyl)AMP <=> fumarate + AMP (2) (S)-2-(5-amino-1-(5-phospho-D-ribosyl)imidazole-4-carboxamido)succinate <=> fumarate + 5-amino-1-(5-phospho-D-ribosyl)imidazole-4-carboxamide
phenylalanie degradation	aspC	Glutamic--oxaloacetic transaminase	2.6.1.1	BARAN1_v2_0139	AA11	phenylalanie <=> phenylpyruvate		Also acts on L-tyrosine, L-phenylalanine and L-tryptophan.
Glucogenic-Succinyl-CoA entry	not found any
Aspartate degradation	nadB	L-aspartate oxidase	1.4.3.16	not found		L-aspartate + O(2) <=> iminosuccinate + H(2)O(2)		L-aspartate oxidase catalyzes the first step in the de novo biosynthesis of NAD(+) in some bacteria. O(2) can be replaced by fumarate as electron acceptor, yielding succinate. The ability of the enzyme to use both O(2) and fumarate in cofactor reoxidation enables it to function under both aerobic and anaerobic conditions. Iminosuccinate can either be hydrolyzed to form oxaloacetate and NH(3) or c…
Glucogenic-ketoglutarate entry
Arginine degradation		Arginine decarboxylase	4.1.1.19	BARAN1_v2_0481	AA14	L-arginine <=> agmatine + CO(2)	1 : Unknown
Arginine degradation		Agmatinase/Formimidoylglutamase	3.5.3.11	BARAN1_v2_0485	AA15	Agmatine + H(2)O <=> putrescine + urea	1 : Unknown
Arginine degradation		putative N-carbamoylputrescine amidase	3.5.1.53	BARAN1_v2_0122	AA16	N-carbamoylputrescine + H(2)O <=> putrescine + CO(2) + NH(3)	2 : Cytoplasmic
Arginine degradation		Spermidine synthase	2.5.1.16	BARAN1_v2_0484	AA37	S-adenosyl 3-(methylthio)propylamine + putrescine <=> 5'-S-methyl-5'-thioadenosine + spermidine	2 : Cytoplasmic	The enzymes from the plant Glycine max and from mammalia are highly specific for putrescine as the amine acceptor. The enzymes from the bacteria Escherichia coli and Thermotoga maritima prefer putrescine but are more tolerant toward other amine acceptors, such as spermidine and cadaverine. Cf. EC 2.5.1.22 and EC 2.5.1.23.
L-Citrulline degradation (from Arginine)	argF	Ornithine carbamoyltransferase	2.1.3.3	BARAN1_v2_0891	AA17	Carbamoyl phosphate + L-ornithine <=> phosphate + L-citrulline
L-Citrulline degradation (to ornithine)		putative Aspartate/ornithine carbamoyltransferase, carbamoyl-P binding domain protein	2.1.3.3	BARAN1_v2_1239	AA17	Carbamoyl phosphate + L-ornithine <=> phosphate + L-citrulline	1 : Unknown	Ornithine carbamoyltransferase.
L-Citrulline degradation	argF	putative Ornithine carbamoyltransferase	2.1.3.3	BARAN1_v2_1240	AA17	Carbamoyl phosphate + L-ornithine <=> phosphate + L-citrulline	2 : Cytoplasmic
L-Citrulline degradation	argF	Ornithine carbamoyltransferase (OTCase)	2.1.3.3	BARAN1_v2_1241	AA17	Carbamoyl phosphate + L-ornithine <=> phosphate + L-citrulline	2 : Cytoplasmic
L-Citrulline degradation	cpkA	Carbamate kinase	2.7.2.2	BARAN1_v2_1243	AA18	ATP + NH(3) + CO(2) <=> ADP + carbamoyl phosphate	1 : Unknown
L-Citrulline degradation	YgeY	putative Acetylornithine deacetylase/Succinyl-diaminopimelate desuccinylase and related deacylases, YgeY	3.5.1.16	BARAN1_v2_1242	AA35	N(2)-acetyl-L-ornithine + H(2)O <=> acetate + L-ornithine	1 : Unknown
Arginine degradation		Arginase	3.5.3.11	BARAN1_v2_0485	AA15	L-arginine + H(2)O <=> L-ornithine + urea	1 : Unknown
Glutamate metabolism	gdhA	glutamate dehydrogenase (NAD(P)+)	1.4.1.3	BARAN1_v2_0589	AA19	L-glutamate + H(2)O + NAD(P)(+) <=> 2-oxoglutarate + NH(3) + NAD(P)H	2 : Cytoplasmic	Also hydrolyzes alpha-N-substituted L-arginines and canavanine
Glutamine degradation	nagA	N-acetylglucosamine-6-phosphate deacetylase	3.5.1.25	BARAN1_v2_0870	AA20	N-acetyl-D-glucosamine 6-phosphate + H(2)O <=> D-glucosamine 6-phosphate + acetate	2 : Cytoplasmic
Glutamine degradation	gltA	Glutamate synthase (NADPH), homotetrameric	3.5.1.2 or 1.4.1.13	BARAN1_v2_0993	AA21	2 L-glutamate + NAD(+) <=> L-glutamine + 2-oxoglutarate + NADH; L-glutamine + H2O <=> L-glutamate + NH3	2 : Cytoplasmic
Proline degradation	oplaH	5-oxoprolinase (ATP-hydrolyzing)	3.5.2.9	BARAN1_v2_1091	AA23	ATP + 5-oxo-L-proline + 2 H(2)O <=> ADP + phosphate + L-glutamate	2 : Cytoplasmic	similar to 5-oxoprolinase from Haloferax larsenii JCM 13917, swall : M0HAP0 (553 aa), Evalue = 0, %identity = 61.79, on 524 aa ; and similar to 5-oxoprolinase from Haloferax elongans ATCC BAA-1513, swall : M0H927 (553 aa), Evalue = 0, %identity = 61.41, on 524 aa ; and similar to 5-oxoprolinase (ATP-hydrolyzing) from halophilic archaeon DL31, swall : G2MNQ2 (574 aa), Evalue = 0, %identity = 61.64…
Proline degradation	oplA	5-oxoprolinase (ATP-hydrolyzing)	3.5.2.9	BARAN1_v2_1092	AA23	ATP + 5-oxo-L-proline + 2 H(2)O <=> ADP + phosphate + L-glutamate	5 : Inner membrane protein	similar to 5-oxoprolinase from Haloferax larsenii JCM 13917, swall : M0HCR3 (682 aa), Evalue = 0, %identity = 48.15, on 669 aa ; and similar to Hydantoinase from Halobacterium sp. DL1, swall : W0JWS6 (685 aa), Evalue = 0, %identity = 48.38, on 672 aa ; and similar to 5-oxoprolinase (ATP-hydrolyzing) from Sphaerobacter thermophilus (strain DSM 20745 / S 6022), swall : D1CAU9 (674 aa), Evalue = 0, …
Proline degradation	PdhB	Putative dye-linked L-proline dehydrogenase (PdhB) FAD binding catalytic subunit beta chain	1.5.99.8	BARAN1_v2_0700	AA22	L-proline + an oxidized electron acceptor <=> (S)-1-pyrroline-5-carboxylate + an reduced electron acceptor; (S)-1-pyrroline-5-carboxylate <=> L-glutamate-5-semialdehyde	1 : Unknown	similar to Putative oxidoreductase from Anaerolinea thermophila (strain DSM 14523 / JCM 11388 / NBRC 100420 / UNI-1), swall : E8N5H9 (387 aa), Evalue = 6e-180, %identity = 65.53, on 380 aa ; and similar to SoxB1 from Desulfobacterium autotrophicum (strain ATCC 43914 / DSM 3382 / HRM2), swall : C0QHP5 (385 aa), Evalue = 3e-154, %identity = 58.22, on 380 aa ; and similar to Putative dye-linked L-pr…
Proline degradation	PdhA	Putative dye-linked L-proline dehydrogenase (PdhA) NADH dehydrogenase and ferredoxin subunits alpha chain	1.5.99.8	BARAN1_v2_0699	AA22	L-proline + an oxidized electron acceptor <=> (S)-1-pyrroline-5-carboxylate + an reduced electron acceptor; (S)-1-pyrroline-5-carboxylate <=> L-glutamate-5-semialdehyde	2 : Cytoplasmic	The electrons from L-proline are transferred to the FAD cofactor, and from there to a quinone acceptor.
Proline degradation			1.5.1.2	not found
Histidine degradation	hutH	Histidine ammonia-lyase	4.3.1.3	BARAN1_v2_0592	AA24	L-histidine <=> urocanate + NH(3)
Histidine degradation	hutU	Urocanate hydratase	4.2.1.49	BARAN1_v2_0078	AA25	3-(5-oxo-4,5-dihydro-3H-imidazol-4-yl)propanoate <=> urocanate + H(2)O	2 : Cytoplasmic
Histidine degradation	hutI	Imidazolonepropionase	3.5.2.7	BARAN1_v2_0593	AA26	(S)-3-(5-oxo-4,5-dihydro-3H-imidazol-4-yl)propanoate + H(2)O <=> N-formimidoyl-L-glutamate + H(+)
Histidine degradation		Agmatinase/Formimidoylglutamase	3.5.3.8	BARAN1_v2_0485	AA15	N-formimidoyl-L-glutamate + H(2)O <=> L-glutamate + formamide	1 : Unknown
Ketogenic Acetyl-CoA or Acetoacetyl-CoA entry
Brached-chain amino acid degradation		Isovaleryl-CoA dehydrogenase	1.3.8.4	not found		Isovaleryl-CoA + electron-transfer flavoprotein <=> 3-methylcrotonyl-CoA + reduced electron-transfer flavoprotein
Brached-chain amino acid degradation		Short-chain acyl-CoA dehydrogenase	1.3.8.1	not found		A short-chain acyl-CoA + electron-transfer flavoprotein <=> a short-chain trans-2,3-dehydroacyl-CoA + reduced electron-transfer flavoprotein
Brached-chain amino acid degradation		2-methylacyl-CoA dehydrogenase	1.3.99.12	not found		2-methylbutanoyl-CoA + acceptor <=> 2-methylbut-2-enoyl-CoA + reduced acceptor
Brached-chain amino acid degradation		Medium-chain acyl-CoA dehydrogenase	1.3.8.7	not found		A medium-chain acyl-CoA + electron-transfer flavoprotein <=> a medium-chain trans-2,3-dehydroacyl-CoA + reduced electron-transfer flavoprotein
Brached-chain amino acid degradation		Branched-chain-amino-acid transaminase	2.6.1.42	not found		L-leucine + 2-oxoglutarate <=> 4-methyl-2-oxopentanoate + L-glutamate L-isoleucine + 2-oxoglutarate <=> (S)-3-methyl-2-oxopentanoate + L-glutamate L-valine + 2-oxoglutarate <=> 3-methyl-2-oxobutanoate + L-glutamate
Leucine degradation		Leucine dehydrogenase	1.4.1.9	not found		L-leucine + H(2)O + NAD(+) <=> 4-methyl-2-oxopentanoate + NH(3) + NADH
Valine degradation		valine dehydrogenase (NAD+)	1.4.1.23	not found		L-valine + H2O + NAD+ = 3-methyl-2-oxobutanoate + NH3 + NADH + H+
Isoleucine degradation		L-amino-acid oxidase	1.4.3.2	not found		An L-amino acid + H(2)O + O(2) <=> a 2-oxo acid + NH(3) + H(2)O(2)
valine, leucine, isoleucine degradation	vorC	Pyruvate/ketoisovalerate oxidoreductase, gamma subunit	1.2.7.7	BARAN1_v2_1228	AA29	3-methyl-2-oxobutanoate + CoA + 2 oxidized ferredoxin <=> S-(2-methylpropanoyl)-CoA + CO(2) + 2 reduced ferredoxin + H(+)	1 : Unknown
valine, leucine, isoleucine degradation	vorA	Pyruvate/ketoisovalerate oxidoreductase, alpha subunit	1.2.7.7	BARAN1_v2_1229	AA29	3-methyl-2-oxobutanoate + CoA + 2 oxidized ferredoxin <=> S-(2-methylpropanoyl)-CoA + CO(2) + 2 reduced ferredoxin + H(+)	1 : Unknown	Preferentially utilizes 2-oxo-acid derivatives of branched chain amino acids, e.g. 3-methyl-2-oxopentanoate, 4-methyl-2-oxo- pentanoate, 2-oxobutyrate and 3-methylthiopropanamine. -!- This enzyme is a member of the 2-oxoacid oxidoreductases, a family of enzymes that oxidatively decarboxylate different 2-oxoacids to form their CoA derivatives, and are differentiated based on their substrate specif…
valine, leucine, isoleucine degradation	vorB	Pyruvate/ketoisovalerate oxidoreductase, beta subunit	1.2.7.7	BARAN1_v2_1230	AA29	3-methyl-2-oxobutanoate + CoA + 2 oxidized ferredoxin <=> S-(2-methylpropanoyl)-CoA + CO(2) + 2 reduced ferredoxin + H(+)	1 : Unknown	Preferentially utilizes 2-oxo-acid derivatives of branched chain amino acids, e.g. 3-methyl-2-oxopentanoate, 4-methyl-2-oxo- pentanoate, 2-oxobutyrate and 3-methylthiopropanamine. -!- This enzyme is a member of the 2-oxoacid oxidoreductases, a family of enzymes that oxidatively decarboxylate different 2-oxoacids to form their CoA derivatives, and are differentiated based on their substrate specif…
valine, leucine, isoleucine degradation	vorD	pyruvate:ferredoxin and related 2-oxoacid:ferredoxin oxidoreductases, delta subunit (ferredoxin)	1.2.7.7	BARAN1_v2_1231	AA29	3-methyl-2-oxobutanoate + CoA + 2 oxidized ferredoxin <=> S-(2-methylpropanoyl)-CoA + CO(2) + 2 reduced ferredoxin + H(+)	1 : Unknown	Preferentially utilizes 2-oxo-acid derivatives of branched chain amino acids, e.g. 3-methyl-2-oxopentanoate, 4-methyl-2-oxo- pentanoate, 2-oxobutyrate and 3-methylthiopropanamine. -!- This enzyme is a member of the 2-oxoacid oxidoreductases, a family of enzymes that oxidatively decarboxylate different 2-oxoacids to form their CoA derivatives, and are differentiated based on their substrate specif…
valine, leucine, isoleucine degradation	lpd	Dihydrolipoyl dehydrogenase, FAD/NAD(P)-binding, component of the 2-oxoglutarate dehydrogenase and the pyruvate dehydrogenase complexes	1.8.1.4	BARAN1_v2_0087	AA30	Protein N(6)-(dihydrolipoyl)lysine + NAD(+) <=> protein N(6)-(lipoyl)lysine + NADH	2 : Cytoplasmic
isoleucine degradation and fatty acid β-oxidation I		Enoyl-CoA hydratase	4.2.1.17	BARAN1_v2_1080	F7	(3S)-3-hydroxyacyl-CoA <=> trans-2(or 3)-enoyl-CoA + H(2)O	2 : Cytoplasmic	Acts in the reverse direction. -!- With cis-compounds, yields (3R)-3-hydroxyacyl-CoA (cf. EC 4.2.1.74)
L-valine degradation	gabT	4-aminobutyrate aminotransferase	2.6.1.19, 2.6.1.22	BARAN1_v2_0858	AA31	(S)-3-amino-2-methylpropanoate + 2-oxoglutarate <=> 2-methyl-3- oxopropanoate + L-glutamate	2 : Cytoplasmic	Also acts on beta-alanine and other omega-amino acids having carbon chains between 2 and 5. -!- The two enantiomers of the 2-methyl-3-oxopropanoate formed by the enzyme interconvert by enolization, so that this enzyme, together with EC 2.6.1.40, provide a route for interconversion of the enantiomers of 3-amino-2-methylpropanoate
valine degradation and FA degradation	adh	Putative Alcohol dehydrogenase zinc-binding domain protein	1.1.1.1	BARAN1_v2_0464	F11	(1) An alcohol + NAD(+) <=> an aldehyde or ketone + NADH. (2) A secondary alcohol + NAD(+) <=> a ketone + NADH	2 : Cytoplasmic	Acts on primary or secondary alcohols or hemi-acetals with very broad specificity; however the enzyme oxidizes methanol much more poorly than ethanol. -!- The animal, but not the yeast, enzyme acts also on cyclic secondary alcohols, Candidatus Nitrospira defluvii, similar to Alcohol dehydrogenase zinc-binding domain protein from Anaeromyxobacter dehalogenans (strain 2CP-1 / ATCC BAA-258), swall :…
Lysine degradation	lysN	2-aminoadipate transaminase, lysN	2.6.1.39	BARAN1_v2_0101	AA32	L-2-aminoadipate + 2-oxoglutarate <=> 2-oxoadipate + L-glutamate	2 : Cytoplasmic
Amino acids (AA) degradation-Step 2	Gene(s)	Gene product	EC no.	Locus Bipolaricaulis anaerobia Ran1 (Microscope)	No.	Reaction	Localization	Comments
Glucogenic-pyruvate entry	porA	Pyruvate synthase subunit PorA	1.2.7.1	BARAN1_v2_1210	TCA1	Pyruvate + CoA + 2 oxidized ferredoxin <=> acetyl-CoA + CO(2) + 2 reduced ferredoxin + 2 H(+)	2 : Cytoplasmic
Glucogenic-pyruvate entry	porB	Pyruvate synthase subunit PorB	1.2.7.1	BARAN1_v2_1211	TCA1	Pyruvate + CoA + 2 oxidized ferredoxin <=> acetyl-CoA + CO(2) + 2 reduced ferredoxin + 2 H(+)	1 : Unknown
Glucogenic-pyruvate entry	porC	Pyruvate synthase subunit PorC	1.2.7.1	BARAN1_v2_1208	TCA1	Pyruvate + CoA + 2 oxidized ferredoxin <=> acetyl-CoA + CO(2) + 2 reduced ferredoxin + 2 H(+)	2 : Cytoplasmic
Glucogenic-ketoglutarate entry	korA	2-oxoglutarate synthase subunit alpha KorA	1.2.7.3	BARAN1_v2_0328	TCA6	2-oxoglutarate + CoA + 2 oxidized ferredoxin <=> succinyl-CoA + CO(2) + 2 reduced ferredoxin + 2 H(+)	2 : Cytoplasmic	This enzyme is a member of the 2-oxoacid oxidoreductases, a family of enzymes that oxidatively decarboxylate different 2-oxoacids to form their CoA derivatives, and are differentiated based on their substrate specificity. -!- For examples of other members of this family, see EC 1.2.7.1 and EC 1.2.7.7. -!- Formerly EC 1.2.7.9
Glucogenic-ketoglutarate entry	korB	2-oxoglutarate synthase subunit beta KorB	1.2.7.3	BARAN1_v2_0327	TCA6	2-oxoglutarate + CoA + 2 oxidized ferredoxin <=> succinyl-CoA + CO(2) + 2 reduced ferredoxin + 2 H(+)	2 : Cytoplasmic
Glucogenic-ketoglutarate entry	korC	2-oxoglutarate synthase subunit KorC	1.2.7.3	BARAN1_v2_0339	TCA6	2-oxoglutarate + CoA + 2 oxidized ferredoxin <=> succinyl-CoA + CO(2) + 2 reduced ferredoxin + 2 H(+)	2 : Cytoplasmic	or Pyruvate/ketoisovalerate oxidoreductase, gamma subunit
Glucogenic-ketoglutarate entry	korD	putative 2-oxoglutarate oxidoreductase, delta subunit (ferredoxin)	1.2.7.3	BARAN1_v2_0329	TCA6	2-oxoglutarate + CoA + 2 oxidized ferredoxin <=> succinyl-CoA + CO(2) + 2 reduced ferredoxin + 2 H(+)	2 : Cytoplasmic	4Fe-4S ferredoxin, iron-sulfur binding domain protein from Syntrophobacter fumaroxidans
Glucogenic-ketoglutarate entry	kor	putative 2-ketoglutarate ferredoxin oxidoreductase (or 2-oxoglutarate synthase)	1.2.7.3	BARAN1_v2_0522	TCA6	2-oxoglutarate + CoA + 2 oxidized ferredoxin <=> succinyl-CoA + CO(2) + 2 reduced ferredoxin + 2 H(+)	2 : Cytoplasmic	Thermoanaerobacter tengcongensis (strain DSM 15242 / JCM 11007 / NBRC 100824 / MB4) (Caldanaerobacter subterraneus subsp. tengcongensis)
Glucogenic-ketoglutarate entry	korB	2-ketoglutarate ferredoxin oxidoreductase. beta subunit	1.2.7.3	BARAN1_v2_0523	TCA6	2-oxoglutarate + CoA + 2 oxidized ferredoxin <=> succinyl-CoA + CO(2) + 2 reduced ferredoxin + 2 H(+)	1 : Unknown	2-ketoglutarate ferredoxin oxidoreductase. 2-oxoglutarate ferredoxin oxidoreductase. Alpha-ketoglutarate synthase. Alpha-ketoglutarate-ferredoxin oxidoreductase. KGOR
Ketogenic Acetyl-CoA or Acetoacetyl-CoA entry	vorC	Pyruvate/ketoisovalerate oxidoreductase, gamma subunit	1.2.7.7	BARAN1_v2_1228	AA29	3-methyl-2-oxobutanoate + CoA + 2 oxidized ferredoxin <=> S-(2-methylpropanoyl)-CoA + CO(2) + 2 reduced ferredoxin + H(+)	1 : Unknown
Ketogenic Acetyl-CoA or Acetoacetyl-CoA entry	vorA	Pyruvate/ketoisovalerate oxidoreductase, alpha subunit	1.2.7.7	BARAN1_v2_1229	AA29	3-methyl-2-oxobutanoate + CoA + 2 oxidized ferredoxin <=> S-(2-methylpropanoyl)-CoA + CO(2) + 2 reduced ferredoxin + H(+)	1 : Unknown	Preferentially utilizes 2-oxo-acid derivatives of branched chain amino acids, e.g. 3-methyl-2-oxopentanoate, 4-methyl-2-oxo- pentanoate, 2-oxobutyrate and 3-methylthiopropanamine. -!- This enzyme is a member of the 2-oxoacid oxidoreductases, a family of enzymes that oxidatively decarboxylate different 2-oxoacids to form their CoA derivatives, and are differentiated based on their substrate specif…
Ketogenic Acetyl-CoA or Acetoacetyl-CoA entry	vorB	Pyruvate/ketoisovalerate oxidoreductase, beta subunit	1.2.7.7	BARAN1_v2_1230	AA29	3-methyl-2-oxobutanoate + CoA + 2 oxidized ferredoxin <=> S-(2-methylpropanoyl)-CoA + CO(2) + 2 reduced ferredoxin + H(+)	1 : Unknown	Preferentially utilizes 2-oxo-acid derivatives of branched chain amino acids, e.g. 3-methyl-2-oxopentanoate, 4-methyl-2-oxo- pentanoate, 2-oxobutyrate and 3-methylthiopropanamine. -!- This enzyme is a member of the 2-oxoacid oxidoreductases, a family of enzymes that oxidatively decarboxylate different 2-oxoacids to form their CoA derivatives, and are differentiated based on their substrate specif…
Ketogenic Acetyl-CoA or Acetoacetyl-CoA entry	vorD	pyruvate:ferredoxin and related 2-oxoacid:ferredoxin oxidoreductases, delta subunit (ferredoxin)	1.2.7.7	BARAN1_v2_1231	AA29	3-methyl-2-oxobutanoate + CoA + 2 oxidized ferredoxin <=> S-(2-methylpropanoyl)-CoA + CO(2) + 2 reduced ferredoxin + H(+)	1 : Unknown	Preferentially utilizes 2-oxo-acid derivatives of branched chain amino acids, e.g. 3-methyl-2-oxopentanoate, 4-methyl-2-oxo- pentanoate, 2-oxobutyrate and 3-methylthiopropanamine. -!- This enzyme is a member of the 2-oxoacid oxidoreductases, a family of enzymes that oxidatively decarboxylate different 2-oxoacids to form their CoA derivatives, and are differentiated based on their substrate specif…
Amino acid degradation-Step 3	Gene(s)	Gene product	EC no.	Locus Bipolaricaulis anaerobia Ran1 (Microscope)	No.	Reaction	Localization	Comments
Succinate metabolism	sucD	Succinyl-CoA ligase [ADP-forming] subunit alpha	6.2.1.5	BARAN1_v2_0452	TCA7	ATP + succinate + CoA <=> ADP + phosphate + succinyl-CoA	1 : Unknown	Archaeoglobus fulgidus (strain ATCC 49558 / VC-16 / DSM 4304 / JCM 9628 / NBRC 100126)
Succinate metabolism	sucC	Succinyl-CoA ligase [ADP-forming] subunit beta	6.2.1.5	BARAN1_v2_1034	TCA7	ATP + succinate + CoA <=> ADP + phosphate + succinyl-CoA	2 : Cytoplasmic	Anaerolinea thermophila (strain DSM 14523 / JCM 11388 / NBRC 100420 / UNI-1)
Butanoate metabolism		3-hydroxybutyrate dehydrogenase	1.1.1.30	BARAN1_v2_1078	F12	(R)-3-hydroxybutanoate + NAD(+) = acetoacetate + NADH	2 : Cytoplasmic	Exhibits a marked preference for [acyl-carrier-protein] derivatives over CoA derivatives as substrates
fatty acid β-oxidation I	acaB	Acetyl-CoA C-acyltransferase	2.3.1.16	BARAN1_v2_1074	F8	Acyl-CoA + acetyl-CoA <=> CoA + 3-oxoacyl-CoA; CoA + acetoacetyl-CoA <=> 2 acetyl-CoA	1 : Unknown	Thermoproteus tenax (strain ATCC 35583 / NBRC 100435 / JCM 9277 / Kra 1)
fatty acid β-oxidation I		Enoyl-CoA hydratase	4.2.1.17	BARAN1_v2_1080	F7	(3S)-3-hydroxyacyl-CoA = trans-2(or 3)-enoyl-CoA + H(2)O	2 : Cytoplasmic	Acts in the reverse direction. -!- With cis-compounds, yields (3R)-3-hydroxyacyl-CoA (cf. EC 4.2.1.74)
FA, AA degradation,	aor	Aldehyde ferredoxin oxidoreductase	1.2.7.5	BARAN1_v2_0345	F9	An aldehyde + H(2)O + 2 oxidized ferredoxin <=> a carboxylate + 2 H(+) + 2 reduced ferredoxin	1 : Unknown	cofactor: Iron-sulfur; Tungstopterin. This is an oxygen-sensitive enzyme. Catalyzes the oxidation of aldehydes (including crotonaldehyde, acetaldehyde, formaldehyde and glyceraldehyde) to their corresponding acids. However, it does not oxidize glyceraldehyde 3-phosphate (see EC 1.2.7.6). Can use ferredoxin or methyl viologen but not NAD(P)(+) as electron acceptor.
FA, AA degradation,	aor	Aldehyde ferredoxin oxidoreductase	1.2.7.5	BARAN1_v2_0198	F10	An aldehyde + H(2)O + 2 oxidized ferredoxin <=> a carboxylate + 2 H(+) + 2 reduced ferredoxin	2 : Cytoplasmic	This is an oxygen-sensitive enzyme. Catalyzes the oxidation of aldehydes (including crotonaldehyde, acetaldehyde, formaldehyde and glyceraldehyde) to their corresponding acids. However, it does not oxidize glyceraldehyde 3-phosphate (see EC 1.2.7.6). Can use ferredoxin or methyl viologen but not NAD(P)(+) as electron acceptor.
alcohol production, FA degradation	adh	Putative Alcohol dehydrogenase zinc-binding domain protein	1.1.1.1	BARAN1_v2_0464	F11	(1) An alcohol + NAD(+) <=> an aldehyde or ketone + NADH. (2) A secondary alcohol + NAD(+) <=> a ketone + NADH	2 : Cytoplasmic	Acts on primary or secondary alcohols or hemi-acetals with very broad specificity; however the enzyme oxidizes methanol much more poorly than ethanol. -!- The animal, but not the yeast, enzyme acts also on cyclic secondary alcohols, Candidatus Nitrospira defluvii, similar to Alcohol dehydrogenase zinc-binding domain protein from Anaeromyxobacter dehalogenans (strain 2CP-1 / ATCC BAA-258), swall :…
Pyruvate metabolism, Acetate production degradation	acsA	Acetyl-coenzyme A synthetase or (acetate--CoA ligase (AMP-forming)	6.2.1.1	BARAN1_v2_0797	F1	(1) ATP + acetate + CoA = > AMP + diphosphate + acetyl-CoA, (2) ATP + propanoate + CoA = > AMP + diphosphate + propanoyl-CoA	1 : Unknown	Acetate to Acetyl-coenzyme A , AMP forming
Pyruvate metabolism, Acetate production degradation	acdA	Acyl-CoA synthetase (Homolog to acetate--CoA ligase (ADP-forming))	6.2.1.13	BARAN1_v2_1157	F2	NDP or ADP forming, CoA binding ATP + acetate + CoA < => ADP + phosphate + acetyl-CoA or NADP + acetate + CoA < => NAD + phosphate + acetyl-CoA	2 : Cytoplasmic	Acetyl-coenzyme A to acetate, ADP forming
Propanoate metabolism	prpE	Propionate--CoA ligase	6.2.1.17	BARAN1_v2_1090	F3	ATP + propanoate + CoA <=> AMP + diphosphate + propanoyl-CoA	2 : Cytoplasmic	Acetyl-coenzyme A to acetate, ADP forming
Butanoate metabolism	acsM	Putative Butyrate--CoA ligase	6.2.1.2	BARAN1_v2_0160	F4	ATP + a carboxylate + CoA => AMP + diphosphate + an acyl-CoA	2 : Cytoplasmic	Acts on acids from C(4) to C(11) and on the corresponding 3-hydroxy- and 2,3- or 3,4-unsaturated acids
Butanoate metabolism	yngI	putative acyl-CoA synthetase YngI	6.2.1.16	BARAN1_v2_0633	F5	ATP + acetoacetate + CoA <=> AMP + diphosphate + acetoacetyl-CoA	2 : Cytoplasmic	AOR. Tungsten-containing aldehyde ferredoxin oxidoreductase
FA degradation	faD	putative AMP-forming long-chain acyl-CoA synthetase	6.2.1.3	BARAN1_v2_0110	F6	ATP + a long-chain fatty acid + CoA <=> AMP + diphosphate + an acyl-CoA	5 : Inner membrane protein	Acts on a wide range of long-chain saturated and unsaturated fatty acids, but the enzymes from different tissues show some variation in specificity. -!- The liver enzyme acts on acids from C(6) to C(20); that from brain shows high activity up to C(24)
		putative O-succinylbenzoate--CoA ligase or Acyl-CoA synthetases (AMP-forming)/AMP-acid ligases II	6.2.1.26	BARAN1_v2_1088	F14	ATP + 2-succinylbenzoate + CoA <=> AMP + diphosphate + 2-succinylbenzoyl- CoA	2 : Cytoplasmic
		putative Acyl-CoA synthetase (GDP-forming).	6.2.1.10	BARAN1_v2_1088	F14	GTP + a carboxylate + CoA <=> GDP + phosphate + acyl-CoA	2 : Cytoplasmic
propionate fermentative pathway		Methylmalonyl-CoA mutase	5.4.99.2	not found		(R)-methylmalonyl-CoA <=> succinyl-CoA		cofactor: Cobalamin (II).
propionate fermentative pathway		Methylmalonyl-CoA epimerase	5.1.99.1	not found		(R)-methylmalonyl-CoA <=> (S)-methylmalonyl-CoA
propionate fermentative pathway		Methylmalonyl-CoA decarboxylase	4.1.1.41	not found		(S)-methylmalonyl-CoA <=> propanoyl-CoA + CO(2)
Other Amino acid metabolism related	Gene(s)	Gene product	EC no.	Locus Bipolaricaulis anaerobia Ran1 (Microscope)	No.	Reaction	Localization	Comments
Alanine metabolism		Alanine racemase	5.1.1.1	BARAN1_v2_0168	AA34	L-alanine <=> D-alanine	2 : Cytoplasmic	similar to Alanine racemase from Moorella thermoacetica (strain ATCC 39073), swall : Q2RGI3 (373 aa), Evalue = 2e-55, %identity = 36.87, on 330 aa ; and similar to Alanine racemase from Desulfotomaculum kuznetsovii (strain DSM 6115 / VKM B-1805 / 17), swall : F6CKT7 (379 aa), Evalue = 4e-55, %identity = 39.64, on 330 aa ; and similar to Alanine racemase from Chloroflexus aurantiacus (strain ATCC …
Methionine release	map	Methionine aminopeptidase	3.4.11.18	BARAN1_v2_0673	AA35	Release of N-terminal amino acids, preferentially methionine, from peptides and arylamides	2 : Cytoplasmic	similar to Methionine aminopeptidase from Halothermothrix orenii (strain H 168 / OCM 544 / DSM 9562), swall : B8D0T0 (251 aa), Evalue = 3e-84, %identity = 51.01, on 246 aa ; and similar to Methionine aminopeptidase from Thermosinus carboxydivorans Nor1, swall : A1HQN3 (248 aa), Evalue = 5e-84, %identity = 52.03, on 246 aa ; and similar to Methionine aminopeptidase from Candidatus Methylomirabilis…
glucosamine synthesis	glnA	Glutamine synthetase	6.3.1.2	BARAN1_v2_0364	AA36	ATP + L-glutamate + NH(3) <=> ADP + phosphate + L-glutamine	2 : Cytoplasmic
Histidine degradation		Putative Histidine kinase	2.7.13.3	BARAN1_v2_1220	AA37		5 : Inner membrane protein
LFA generation	fabH	Beta-ketoacyl-[acyl-carrier-protein] synthase III	2.3.1.180	BARAN1_v2_1076	AA38	Acetyl-CoA + malonyl-[acyl-carrier-protein] <=> acetoacetyl-[acyl-carrier- protein] + CoA + CO(2)	1 : Unknown	Involved in the dissociated (or type II) fatty-acid biosynthesis system that occurs in plants and bacteria. -!- In contrast to EC 2.3.1.41 and EC 2.3.1.179, this enzyme specifically uses CoA thioesters rather than acyl-ACP as the primer. -!- In addition to the above reaction, the enzyme can also catalyze the reaction of EC 2.3.1.38, but to a much lesser extent. -!- Responsible for initiating both…
Acyl-CoA synthase for AA degradation	fabG	3-oxoacyl-[acyl-carrier protein] reductase, related to short chain alcohol dehydrogenases	1.1.1.100	BARAN1_v2_1077	AA38	(3R)-3-hydroxyacyl-[acyl-carrier-protein] + NADP(+) <=> 3-oxoacyl-[acyl- carrier-protein] + NADPH	2 : Cytoplasmic	Also oxidizes other 3-hydroxymonocarboxylic acids
Acyl-CoA synthase for AA degradation	fabG	3-oxoacyl-[acyl-carrier protein] reductase, related to short chain alcohol dehydrogenases	1.1.1.100	BARAN1_v2_1078	AA38	(3R)-3-hydroxyacyl-[acyl-carrier-protein] + NADP(+) <=> 3-oxoacyl-[acyl- carrier-protein] + NADPH	2 : Cytoplasmic	Also oxidizes other 3-hydroxymonocarboxylic acids
Acyl-CoA synthase for AA degradation	fabG	3-oxoacyl-[acyl-carrier protein] reductase, related to short chain alcohol dehydrogenases	1.1.1.100	BARAN1_v2_1079	AA38	(3R)-3-hydroxyacyl-[acyl-carrier-protein] + NADP(+) <=> 3-oxoacyl-[acyl- carrier-protein] + NADPH	2 : Cytoplasmic	Also oxidizes other 3-hydroxymonocarboxylic acids
Acyl-CoA synthase for AA degradation	fabG	3-oxoacyl-[acyl-carrier protein] reductase, related to short chain alcohol dehydrogenases	1.1.1.100	BARAN1_v2_0426	AA38	(3R)-3-hydroxyacyl-[acyl-carrier-protein] + NADP(+) <=> 3-oxoacyl-[acyl- carrier-protein] + NADPH	2. cytoplasmic	Also oxidizes other 3-hydroxymonocarboxylic acids
Acyl-CoA synthase for AA degradation	fabG	3-oxoacyl-[acyl-carrier protein] reductase, related to short chain alcohol dehydrogenases	1.1.1.100	BARAN1_v2_0463	AA38	(3R)-3-hydroxyacyl-[acyl-carrier-protein] + NADP(+) <=> 3-oxoacyl-[acyl- carrier-protein] + NADPH	2. cytoplasmic	Also oxidizes other 3-hydroxymonocarboxylic acids
Acyl-CoA synthase for AA degradation		Short-chain dehydrogenase/reductase SDR	1.1.1.100	BARAN1_v2_0286		(3R)-3-hydroxyacyl-[acyl-carrier-protein] + NADP(+) <=> 3-oxoacyl-[acyl- carrier-protein] + NADPH	2. cytoplasmic	Also oxidizes other 3-hydroxymonocarboxylic acids
Acyl-CoA synthase for BCA degradation		Medium-chain acyl-CoA dehydrogenase	1.3.8.7	not found		A medium-chain acyl-CoA + electron-transfer flavoprotein <=> a medium-chain trans-2,3-dehydroacyl-CoA + reduced electron-transfer flavoprotein
Serine biosynthesis	serA	Phosphoglycerate dehydrogenase or 4-phosphoerythronate dehydrogenase	1.1.1.95	BARAN1_v2_0729	AA39	(1) 3-phospho-D-glycerate + NAD(+) <=> 3-phosphonooxypyruvate + NADH. (2) 2-hydroxyglutarate + NAD(+) <=> 2-oxoglutarate + NADH	2 : Cytoplasmic
Cysteine degradation	cysK	cysteine synthase A, O-acetylserine sulfhydrolase A subunit	2.5.1.47	BARAN1_v2_0082	AA40	O-acetyl-L-serine + hydrogen sulfide => L-cysteine + acetate	2 : Cytoplasmic	Formerly EC 4.2.1.13.
	def	Peptide deformylase	3.5.1.88	BARAN1_v2_1125	AA41	Formyl-L-methionyl peptide + H(2)O <=> formate + methionyl peptide	2 : Cytoplasmic
	glnA	Glutamine synthetase	6.3.1.2	BARAN1_v2_0364	AA42	ATP + L-glutamate + NH(3) <=> ADP + phosphate + L-glutamine	2 : Cytoplasmic	Also acts, more slowly, on 4-methylene-L-glutamate (cf. EC 6.3.1.7).
	pth	Peptidyl-tRNA hydrolase	3.1.1.29	BARAN1_v2_0246	AA43	N-substituted aminoacyl-tRNA + H(2)O <=> N-substituted amino acid + tRNA	2 : Cytoplasmic	similar to Peptidyl-tRNA hydrolase from Thermaerobacter subterraneus DSM 13965, swall : K6QDG2 (208 aa), Evalue = 4e-47, %identity = 50.54, on 179 aa ; and similar to Peptidyl-tRNA hydrolase from Thermaerobacter marianensis (strain ATCC 700841 / DSM 12885 / JCM 10246 / 7p75a), swall : E6SL22 (220 aa), Evalue = 1e-46, %identity = 50.54, on 179 aa ; and similar to Peptidyl-tRNA hydrolase from Ammon…
	tRNA	Aminoacyl-tRNA hydrolase			AA44	Molecular Function: aminoacyl-tRNA hydrolase activity (GO:0004045)
Glycerol metabolism	Gene(s)	Gene product	EC no.	Locus Bipolaricaulis anaerobia Ran1 (Microscope)	No.	Reaction	Localization	Comments
glycerol metabolism	glpK	glycerol kinase	2.7.1.30	BARAN1_v2_1318	Glc1	ATP + glycerol <=> ADP + sn-glycerol 3-phosphate	1 : Unknown
Glycerol degradation-key enzyme		glycero-3-phosphate dehydrogenase (quinol / quinone)	1.1.5.3	not found	Gly2	sn-glycerol 3-phosphate + a quinone <=> glycerone phosphate + a quinol
Glycerol degradation-key enzyme		glycero-3-phosphate dehydrogenase (NADH / NAD+)	1.1.1.8	not found	Gly2	sn-glycerol 3-phosphate + NAD+ <=> glycerone phosphate + NADH + H+
CDP-diacylglycerol biosynthesis	plsY	Glycerol-3-phosphate acyltransferase	2.3.1.15	BARAN1_v2_0429	Glc2	acyl-CoA + sn-glycerol 3-phosphate ⇌ {\displaystyle \rightleftharpoons } CoA + 1-acyl-sn-glycerol 3-phosphate	5 : Inner membrane protein
CDP-diacylglycerol biosynthesis	plsC	1-acyl-sn-glycerol-3-phosphate acyltransferase	2.3.1.51	BARAN1_v2_0596	Glc3	Acyl-CoA + 1-acyl-sn-glycerol 3-phosphate <=> CoA + 1,2-diacyl-sn-glycerol 3-phosphate	5 : Inner membrane protein
glycerolphospholipid metabolism	pgsA	CDP-diacylglycerol--glycerol-3-phosphate 3-phosphatidyltransferase	2.7.8.5	BARAN1_v2_0688	Glc4	CDP-diacylglycerol + sn-glycerol 3-phosphate <=> CMP + 3(3-sn-phosphatidyl)-sn-glycerol 1-phosphate	5 : Inner membrane protein
glycerolphospholipid metabolism	cdsA	Phosphatidate cytidylyltransferase	2.7.7.41	BARAN1_v2_1019	Glc5	CTP + phosphatidate <=> diphosphate + CDP-diacylglycerol
glycerolphospholipid metabolism		Glycerophosphoryl diester phosphodiesterase	3.1.4.46	BARAN1_v2_1324	Glc6	A glycerophosphodiester + H(2)O <=> an alcohol + sn-glycerol 3-phosphate	2 : Cytoplasmic	Broad specificity for glycerophosphodiesters; glycerophosphocholine, glycerophosphoethanolamine, glycerophosphoglycerol and bis(glycerophospho)-glycerol are hydrolyzed.
Tricarboxylic acid (TCA) cycle	Gene(s)	Gene product	EC no.	Locus Bipolaricaulis anaerobia Ran1 (Microscope)	No.	Reaction	Localization	Comments
Tricarboxylic acid (TCA) cycle-Amonia Acids degradation (AA)	porA	Pyruvate synthase subunit PorA or (pyruvate:ferredoxin oxidoreductase)	1.2.7.1	BARAN1_v2_1210	TCA1	Pyruvate + CoA + 2 oxidized ferredoxin <=> acetyl-CoA + CO(2) + 2 reduced ferredoxin + 2 H(+)	2 : Cytoplasmic
TCA-AA	porB	Pyruvate synthase subunit PorB	1.2.7.1	BARAN1_v2_1211	TCA1	Pyruvate + CoA + 2 oxidized ferredoxin <=> acetyl-CoA + CO(2) + 2 reduced ferredoxin + 2 H(+)	1 : Unknown
TCA-AA	porC	Pyruvate synthase subunit PorC	1.2.7.1	BARAN1_v2_1208	TCA1	Pyruvate + CoA + 2 oxidized ferredoxin <=> acetyl-CoA + CO(2) + 2 reduced ferredoxin + 2 H(+)	2 : Cytoplasmic
TCA	aclA	ATP citrate lyase, subunit A	2.3.3.8	BARAN1_v2_0736	TCA2	ADP + phosphate + acetyl-CoA + oxaloacetate <=> ATP + citrate + CoA	2 : Cytoplasmic
TCA	aclB	ATP citrate lyase, subunit B	2.3.3.8	BARAN1_v2_0735	TCA2	ADP + phosphate + acetyl-CoA + oxaloacetate <=> ATP + citrate + CoA	1 : Unknown
TCA	aco	Aconitate hydratase	4.2.1.3	BARAN1_v2_0732	TCA3	citrate <=> cis-aconitate + H2O, citrate <=> isocitrate	2 : Cytoplasmic
TCA	icd	Isocitrate dehydrogenase (NADP(+))	1.1.1.42	BARAN1_v2_0734	TCA4	Isocitrate + NADP(+) <=> 2-oxoglutarate + CO(2) + NADPH	2 : Cytoplasmic	Cofactor, Mn(2+) or Mg(2+), Unlike EC 1.1.1.41, oxalosuccinate can be used as a substrate. -!- In eukaryotes, isocitrate dehydrogenase exists in two forms: an NAD(+)-linked enzyme found only in mitochondria and displaying allosteric properties, and a non-allosteric, NADP(+)-linked enzyme that is found in both mitochondria and cytoplasm. -!- The enzyme from some species can also use NAD(+) but muc…
TCA	IDH	Isocitrate/isopropylmalate dehydrogenase	1.1.1.41	BARAN1_v2_0872	TCA5	Isocitrate + NAD(+) <=> 2-oxoglutarate + CO(2) + NADH	2 : Cytoplasmic
TCA-AA	korA	2-oxoglutarate synthase subunit alpha KorA	1.2.7.3	BARAN1_v2_0328	TCA6	2-oxoglutarate + CoA + 2 oxidized ferredoxin <=> succinyl-CoA + CO(2) + 2 reduced ferredoxin + 2 H(+)	2 : Cytoplasmic	This enzyme is a member of the 2-oxoacid oxidoreductases, a family of enzymes that oxidatively decarboxylate different 2-oxoacids to form their CoA derivatives, and are differentiated based on their substrate specificity. -!- For examples of other members of this family, see EC 1.2.7.1 and EC 1.2.7.7. -!- Formerly EC 1.2.7.9
TCA-AA	korB	2-oxoglutarate synthase subunit beta KorB	1.2.7.3	BARAN1_v2_0327	TCA6	2-oxoglutarate + CoA + 2 oxidized ferredoxin <=> succinyl-CoA + CO(2) + 2 reduced ferredoxin + 2 H(+)	2 : Cytoplasmic
TCA-AA	korC	2-oxoglutarate synthase subunit KorC	1.2.7.3	BARAN1_v2_0339	TCA6	2-oxoglutarate + CoA + 2 oxidized ferredoxin <=> succinyl-CoA + CO(2) + 2 reduced ferredoxin + 2 H(+)	2 : Cytoplasmic	or Pyruvate/ketoisovalerate oxidoreductase, gamma subunit
TCA-AA	korD	putative 2-oxoglutarate oxidoreductase, delta subunit (ferredoxin)	1.2.7.3	BARAN1_v2_0329	TCA6	2-oxoglutarate + CoA + 2 oxidized ferredoxin <=> succinyl-CoA + CO(2) + 2 reduced ferredoxin + 2 H(+)	2 : Cytoplasmic	4Fe-4S ferredoxin, iron-sulfur binding domain protein from Syntrophobacter fumaroxidans
TCA-AA	korA, korC	Pyruvate:ferredoxin oxidoreductase and related 2-oxoacid:ferredoxin oxidoreductases, alpha and gamma subunit	1.2.7.3	BARAN1_v2_0522	TCA6	2-oxoglutarate + CoA + 2 oxidized ferredoxin <=> succinyl-CoA + CO(2) + 2 reduced ferredoxin + 2 H(+)	2 : Cytoplasmic	Thermoanaerobacter tengcongensis (strain DSM 15242 / JCM 11007 / NBRC 100824 / MB4) (Caldanaerobacter subterraneus subsp. tengcongensis)
TCA-AA	korB	Pyruvate:ferredoxin oxidoreductase and related 2-oxoacid:ferredoxin oxidoreductases, beta subunit	1.2.7.3	BARAN1_v2_0523	TCA6	2-oxoglutarate + CoA + 2 oxidized ferredoxin <=> succinyl-CoA + CO(2) + 2 reduced ferredoxin + 2 H(+)	1 : Unknown	2-ketoglutarate ferredoxin oxidoreductase. 2-oxoglutarate ferredoxin oxidoreductase. Alpha-ketoglutarate synthase. Alpha-ketoglutarate-ferredoxin oxidoreductase. KGOR
TCA-AA	sucD	Succinyl-CoA ligase [ADP-forming] subunit alpha	6.2.1.5	BARAN1_v2_0452	TCA7	ATP + succinate + CoA <=> ADP + phosphate + succinyl-CoA	1 : Unknown	Archaeoglobus fulgidus (strain ATCC 49558 / VC-16 / DSM 4304 / JCM 9628 / NBRC 100126)
TCA-AA	sucC	Succinyl-CoA ligase [ADP-forming] subunit beta	6.2.1.5	BARAN1_v2_1034	TCA7	ATP + succinate + CoA <=> ADP + phosphate + succinyl-CoA	2 : Cytoplasmic	Anaerolinea thermophila (strain DSM 14523 / JCM 11388 / NBRC 100420 / UNI-1)
TCA	sdhA or frdA	Succinate dehydrogenase/fumarate reductase, flavoprotein subunit	1.3.5.1	BARAN1_v2_0330	TCA8	Succinate + a quinone <=> fumarate + a quinol	9 : Periplasmic	Cupriavidus metallidurans CH34, Move to Genome Browser Candidatus Nitrospira defluvii
TCA	nadB	L-aspartate oxidase	1.4.3.16	BARAN1_v2_0330	TCA8?	L-aspartate +fumarate <=> iminosuccinate + Succinate; L-aspartate + O(2) <=> iminosuccinate + H(2)O(2)	9 : Periplasmic	L-aspartate oxidase catalyzes the first step in the de novo biosynthesis of NAD(+) in some bacteria. O(2) can be replaced by fumarate as electron acceptor, yielding succinate. The ability of the enzyme to use both O(2) and fumarate in cofactor reoxidation enables it to function under both aerobic and anaerobic conditions. Iminosuccinate can either be hydrolyzed to form oxaloacetate and NH(3) or c…
TCA?	sdhB or frdB?	Succinate dehydrogenase/fumarate reductase, Fe-S protein subunit (Ferridoxin)	1.3.5.1	BARAN1_v2_0331	TCA8	Succinate + a quinone <=> fumarate + a quinol	1 : Unknown
TCA	fumA	Fumarate hydratase class I, subunit A	4.2.1.2	BARAN1_v2_0326	TCA9	(S)-malate <=> fumarate + H2O	2 : Cytoplasmic	Hydro-lyase, Fe-S type, tartrate/fumarate subfamily, beta region, aerobic
TCA	fumB	Fumarate hydratase class I, subunit B	4.2.1.3	BARAN1_v2_0325	TCA9	(S)-malate <=> fumarate + H2O	2 : Cytoplasmic	Hydro-lyase, Fe-S type, tartrate/fumarate subfamily, beta region, aerobic
TCA-Gluconeogenesis	mdh	Malate dehydrogenase	1.1.1.37	BARAN1_v2_1319	TCA10	(S)-malate + NAD(+) <=> oxaloacetate + NADH	1 : Unknown
TCA-Gluconeogenesis	ytsJ	Malate dehydrogenase (Oxaloacetate-decarboxylating)	1.1.1.38	BARAN1_v2_0324	TCA11	(1) (S)-malate + NAD(+) <=> pyruvate + CO(2) + NADH. (2) Oxaloacetate <=> pyruvate + CO(2)	2 : Cytoplasmic	Unlike EC 1.1.1.39, this enzyme can also decarboxylate oxaloacetate, cf. EC 1.1.1.40
TCA	citF	citrate lyase, citrate-ACP transferase (alpha) subunit	2.8.3.10	BARAN1_v2_0876	TCA12	Acetyl-CoA + citrate <=> acetate + (3S)-citryl-CoA	2 : Cytoplasmic	Component of EC 4.1.3.6. -!- Also catalyzes the transfer of thioacyl carrier protein from its acetyl thioester to citrate
TCA	citF	Citrate (pro-3S)-lyase, citrate-ACP transferase (alpha) subunit	4.1.3.6	BARAN1_v2_0876	TCA12	Citrate <=> acetate + oxaloacetate	2 : Cytoplasmic
TCA	citE	citrate lyase, citryl-ACP lyase (beta) subunit (modular protein)	4.1.3.6	BARAN1_v2_0877	TCA13	Citrate <=> acetate + oxaloacetate	2 : Cytoplasmic
TCA	citE	citrate lyase, citryl-ACP lyase (beta) subunit (modular protein)	4.1.3.34	BARAN1_v2_0877	TCA13	(3S)-citryl-CoA <=> acetyl-CoA + oxaloacetate	2 : Cytoplasmic
TCA		putative Phosphoglycolate phosphatase, chromosomal	3.1.3.18	BARAN1_v2_1133	TCA14	2-phosphoglycolate + H(2)O <=> glycolate + phosphate
Reductive TCA-Carbon fixation		citrate---CoA ligase	6.2.1.18	not found		ATP + citrate + CoA <=> ADP + phosphate + (3S)-citryl-CoA
TCA-Gluconeogenesis		Malate dehydrogenase (quinone)	1.1.5.4	not found		(S)-malate + a menaquinone => oxaloacetate + a menaquinol (1.1.5.4)
Pyruvate metabolism	Gene(s)	Gene product	EC no.	Locus Bipolaricaulis anaerobia Ran1 (Microscope)	No.	Reaction	Localization	Comments
Pyruvate metabolism	porA	Pyruvate synthase subunit PorA	1.2.7.1	BARAN1_v2_1210	TCA1	Pyruvate + CoA + 2 oxidized ferredoxin <=> acetyl-CoA + CO(2) + 2 reduced ferredoxin + 2 H(+)	2 : Cytoplasmic
Pyruvate metabolism	porB	Pyruvate synthase subunit PorB	1.2.7.1	BARAN1_v2_1211	TCA1	Pyruvate + CoA + 2 oxidized ferredoxin <=> acetyl-CoA + CO(2) + 2 reduced ferredoxin + 2 H(+)	1 : Unknown
Pyruvate metabolism	porC	Pyruvate synthase subunit PorC	1.2.7.1	BARAN1_v2_1208	TCA1	Pyruvate + CoA + 2 oxidized ferredoxin <=> acetyl-CoA + CO(2) + 2 reduced ferredoxin + 2 H(+)	2 : Cytoplasmic
Thiamine-diphosphate TPP used in pyruvate to acetyl-coA	thiL	Thiamine-monophosphate kinase	2.7.4.16	BARAN1_v2_0947		ATP + thiamine phosphate <=> ADP + thiamine diphosphate	2 : Cytoplasmic	no
Pyruvate to acetyl-CoA (like the por?)	lpd	Dihydrolipoyl dehydrogenase (or FAD/NAD(P)-binding, component of the 2-oxoglutarate dehydrogenase and the pyruvate dehydrogenase complexes)	1.8.1.4	BARAN1_v2_0087	S5	Protein N(6)-(dihydrolipoyl)lysine + NAD(+) <=> protein N(6)-(lipoyl)lysine + NADH	2 : Cytoplasmic	no
Pyruvate to acetyl-CoA (like the por?)		Putative dihydrolipoyllysine-residue acetyltransferase component of pyruvate dehydrogenase complex (E2) (Dihydrolipoamide acetyltransferase component of pyruvate dehydrogenase complex)Biotin-requiring enzyme. weak evidence 4e-14	2.3.1.12	BARAN1_v2_0255		Acetyl-CoA + enzyme N(6)-(dihydrolipoyl)lysine <=> CoA + enzyme N(6)-(S-acetyldihydrolipoyl)lysine	2: Cytoplasmic	no
lipoate biosynthesis	lipB	Octanoyltransferase (or Lipoate-protein ligase B)	2.3.1.181	BARAN1_v2_0256		Octanoyl-[acyl-carrier-protein] + protein <=> protein N(6)-(octanoyl)lysine + [acyl-carrier-protein]	2: Cytoplasmic	no
lipoate biosynthesis (lipoyl synthase)	lipA	lipoate synthase	2.8.1.8	BARAN1_v2_0257		synthase Protein N(6)-(octanoyl)lysine + 2 sulfur-(sulfur carrier) + 2 S-adenosyl- L-methionine + 2 reduced [2Fe-2S] ferredoxin <=> protein N(6)- (lipoyl)lysine + 2 (sulfur carrier) + 2 L-methionine + 2 5'-deoxyadenosine + 2 oxidized [2Fe-2S] ferredoxin	2: Cytoplasmic
lipoate biosynthesis (lipoyl synthase)	lplA	Lipoate-protein ligase A	6.3.1.20	BARAN1_v2_0258		ATP + (R)-lipoate + a [lipoyl-carrier protein]-L-lysine <=> a [lipoyl-carrier protein]-N(6)-(lipoyl)lysine + AMP + diphosphate	2: Cytoplasmic
Fatty aicd degradation-related	Gene(s)	Gene product	EC no.	Locus Bipolaricaulis anaerobia Ran1 (Microscope)	No.	Reaction	Localization	Comments
Acetate to Acetyl-coenzyme A , AMP forming	acsA	Acetyl-coenzyme A synthetase or (acetate--CoA ligase (AMP-forming)	6.2.1.1	BARAN1_v2_0797	F1	ATP + acetate + CoA = > AMP + diphosphate + acetyl-CoA, ATP + propanoate + CoA = > AMP + diphosphate + propanoyl-CoA	1 : Unknown	Acetate to Acetyl-coenzyme A , AMP forming
Acetyl-coenzyme A to acetate, ADP forming	acdA	Acyl-CoA synthetase (Homologues to acetate--CoA ligase (ADP-forming))	6.2.1.13	BARAN1_v2_1157	F2	NDP or ADP forming, CoA binding ATP + acetate + CoA < = ADP + phosphate + acetyl-CoA or NADP + acetate + CoA < = NAD + phosphate + acetyl-CoA	2 : Cytoplasmic	Acetyl-coenzyme A to acetate, ADP forming
Fermentation	prpE	Propionate--CoA ligase	6.2.1.17	BARAN1_v2_1090	F3	ATP + propanoate + CoA <=> AMP + diphosphate + propanoyl-CoA	2 : Cytoplasmic	Acetyl-coenzyme A to acetate, ADP forming
Fermentation	acsM	Putative Butyrate--CoA ligase	6.2.1.2	BARAN1_v2_0160	F4	ATP + a carboxylate + CoA => AMP + diphosphate + an acyl-CoA	2 : Cytoplasmic	Acts on acids from C(4) to C(11) and on the corresponding 3-hydroxy- and 2,3- or 3,4-unsaturated acids
Fermentation	yngI	putative acyl-CoA synthetase YngI	6.2.1.16	BARAN1_v2_0633	F5	ATP + acetoacetate + CoA <=> AMP + diphosphate + acetoacetyl-CoA	2 : Cytoplasmic	AOR. Tungsten-containing aldehyde ferredoxin oxidoreductase
Fermentation	faD	putative AMP-forming long-chain acyl-CoA synthetase	6.2.1.3	BARAN1_v2_0110	F6	ATP + a long-chain fatty acid + CoA <=> AMP + diphosphate + an acyl-CoA	5 : Inner membrane protein	Acts on a wide range of long-chain saturated and unsaturated fatty acids, but the enzymes from different tissues show some variation in specificity. -!- The liver enzyme acts on acids from C(6) to C(20); that from brain shows high activity up to C(24)
Fermentation		Enoyl-CoA hydratase	4.2.1.17	BARAN1_v2_1080	F7	(3S)-3-hydroxyacyl-CoA <=> trans-2(or 3)-enoyl-CoA + H(2)O	2 : Cytoplasmic	Acts in the reverse direction. -!- With cis-compounds, yields (3R)-3-hydroxyacyl-CoA (cf. EC 4.2.1.74)
Fermentation	acaB	Acetyl-CoA C-acyltransferase	2.3.1.16	BARAN1_v2_1074	F8	Acyl-CoA + acetyl-CoA <=> CoA + 3-oxoacyl-CoA	1 : Unknown
Fermentaion or AA degradation	aor	Aldehyde ferredoxin oxidoreductase	1.2.7.5	BARAN1_v2_0345	F9	An aldehyde + H(2)O + 2 oxidized ferredoxin <=> a carboxylate + 2 H(+) + 2 reduced ferredoxin	1 : Unknown	This is an oxygen-sensitive enzyme. Catalyzes the oxidation of aldehydes (including crotonaldehyde, acetaldehyde, formaldehyde and glyceraldehyde) to their corresponding acids. However, it does not oxidize glyceraldehyde 3-phosphate (see EC 1.2.7.6). Can use ferredoxin or methyl viologen but not NAD(P)(+) as electron acceptor.
Fermentaion or AA degradation	aor	Aldehyde ferredoxin oxidoreductase	1.2.7.5	BARAN1_v2_0198	F10	An aldehyde + H(2)O + 2 oxidized ferredoxin <=> a carboxylate + 2 H(+) + 2 reduced ferredoxin	2 : Cytoplasmic	This is an oxygen-sensitive enzyme. Catalyzes the oxidation of aldehydes (including crotonaldehyde, acetaldehyde, formaldehyde and glyceraldehyde) to their corresponding acids. However, it does not oxidize glyceraldehyde 3-phosphate (see EC 1.2.7.6). Can use ferredoxin or methyl viologen but not NAD(P)(+) as electron acceptor.
Alcohol degradation or production		Putative Alcohol dehydrogenase zinc-binding domain protein	1.1.1.1	BARAN1_v2_0464	F11	An alcohol + NAD(+) <=> an aldehyde or ketone + NADH; A secondary alcohol + NAD(+) <=> a ketone + NADH	2 : Cytoplasmic	Candidatus Nitrospira defluvii, similar to Alcohol dehydrogenase zinc-binding domain protein from Anaeromyxobacter dehalogenans (strain 2CP-1 / ATCC BAA-258), swall : B8JFI5 (342 aa), Evalue = 5e-84, %identity = 46.33, on 332 aa ; and similar to Putative NAD-dependent alcohol dehydrogenase from Candidatus Nitrospira defluvii, swall : D8PGU4 (343 aa), Evalue = 7e-84, %identity = 42.98, on 333 aa ;…
		3-hydroxybutyrate dehydrogenase	1.1.1.30	BARAN1_v2_1078	F12	(R)-3-hydroxybutanoate + NAD(+) <=> acetoacetate + NADH	2 : Cytoplasmic	Exhibits a marked preference for [acyl-carrier-protein] derivatives over CoA derivatives as substrates
		putative O-succinylbenzoate--CoA ligase or Acyl-CoA synthetases (AMP-forming)/AMP-acid ligases II	6.2.1.26	BARAN1_v2_1088	F14	ATP + 2-succinylbenzoate + CoA <=> AMP + diphosphate + 2-succinylbenzoyl- CoA	2 : Cytoplasmic
		putative Acyl-CoA synthetase (GDP-forming).	6.2.1.10	BARAN1_v2_1088	F14	GTP + a carboxylate + CoA <=> GDP + phosphate + acyl-CoA	2 : Cytoplasmic
Reductive acetyl coenzyme A pathway, Wood-Ljungdahl pathway	Gene(s)	Gene product	EC no.	Locus Bipolaricaulis anaerobia Ran1 (Microscope)	No.	Reaction	Localization	Comments
Wood-Ljungdahl pathway	FDHB	formate dehydrogenase (NADP+)	1.2.1.43	not found	AcoA14	formate + NADP+ <=> CO2 + NADPH		A tungsten-selenium-iron protein.
Wood-Ljungdahl pathway	fhs	Formate--tetrahydrofolate ligase	6.3.4.3	BARAN1_v2_0794	AcoA6	ATP + formate + tetrahydrofolate <=> ADP + phosphate + 10-formyltetrahydrofolate	2 : Cytoplasmic	uncultured Acetothermia bacterium
Wood-Ljungdahl pathway	FolD	Bifunctional protein FolD 1 [Includes: Methylenetetrahydrofolate dehydrogenase ; Methenyltetrahydrofolate cyclohydrolase]	3.5.4.9	BARAN1_v2_0795	AcoA5-1	5,10-methenyltetrahydrofolate + H(2)O <=> 10-formyltetrahydrofolate	1 : Unknown
Wood-Ljungdahl pathway	fch	putative Methenyltetrahydrofolate cyclohydrolase	3.5.4.9	BARAN1_v2_0604	AcoA5-2	5,10-methenyltetrahydrofolate + H(2)O <=> 10-formyltetrahydrofolate
Wood-Ljungdahl pathway	FolD	Bifunctional protein FolD 1 [Includes: Methylenetetrahydrofolate dehydrogenase ; Methenyltetrahydrofolate cyclohydrolase]	1.5.1.5	BARAN1_v2_0795	AcoA4	5,10-methylenetetrahydrofolate + NADP(+) <=> 5,10- methenyltetrahydrofolate + NADPH	1 : Unknown
Wood-Ljungdahl pathway	MTHFD2	Methylenetetrahydrofolate dehydrogenase (NAD(+))	1.5.1.15	not found	AcoA13-3	5,10-methylenetetrahydrofolate + NAD(+) <=> 5,10-methenyltetrahydrofolate + NADH		Desulfotomaculum kuznetsovii (strain DSM 6115 / VKM B-1805 / 17)
Wood-Ljungdahl pathway	MTHFR	Methylenetetrahydrofolate reductase (NAD(P)H)	1.5.1.20	not found	AcoA13-2	5-methyltetrahydrofolate + NAD(P)(+) <=> 5,10-methylenetetrahydrofolate + NAD(P)H
Wood-Ljungdahl pathway	MTHFR	Methylenetetrahydrofolate reductase (ferredoxin)	1.5.7.1	not found	AcoA13-1	5-methyltetrahydrofolate + 2 oxidized ferredoxin <=> 5,10-methylenetetrahydrofolate + 2 reduced ferredoxin + 2 H(+)		The enzyme from Clostridium formicoaceticum catalyzes the reduction of methylene blue, menadione, benzyl viologen, rubredoxin or FAD with 5-methyltetrahydrofolate and the oxidation of reduced ferredoxin or FADH(2) with 5,10-methylenetetrahydrofolate. However, unlike EC 1.5.1.20, there is no activity with NAD(P)H.
Wood-Ljungdahl pathway	ACS	CO-methylating acetyl-CoA synthase	2.1.1.258	not found	AcoA12	Acetyl-CoA + a [Co(I) corrinoid Fe-S protein] <=> CO + CoA + a [methyl-Co(III) corrinoid Fe-S protein]		Involved, together with EC 1.2.7.4 in the synthesis of acetyl-CoA from CO(2) and H(2), cofactors Cu(2+); Iron-sulfur; Ni(2+).
Wood-Ljungdahl pathway	CODH	Carbon-monoxide dehydrogenase (ferredoxin)	1.2.7.4	not found	AcoA11	CO + H(2)O + 2 oxidized ferredoxin <=> CO(2) + 2 reduced ferredoxin + 2 H(+)		cofactors: Fe cation; Ni(2+); Zn(2+). This prokaryotic enzyme catalyzes the reversible reduction of CO(2) to CO. The electrons are transferred to redox proteins such as ferredoxin. In purple sulfur bacteria and methanogenic archaea it catalyzes the oxidation of CO to CO(2), which is incorporated by the Calvin-Benson- Basham cycle or released, respectively. In acetogenic and sulfate-reducing micro…
Wood-Ljungdahl pathway		Acetyl-CoA decarbonylase/synthase complex subunit alpha 2	1.2.99.2	BARAN1_v2_0331	AcoA3-0	CO + H(2)O + 2 oxidized ferredoxin <=> CO(2) + 2 reduced ferredoxin + 2 H(+)
Wood-Ljungdahl pathway	CoxM/CutM	Two-component fusion protein (N:Molybdopterin dehydrogenase, FAD-binding domain-C:Carbon monoxide dehydrogenase medium chain)	1.2.99.2	BARAN1_v2_0915	AcoA3-1	CO + H(2)O + A <=> CO(2) + AH(2), cytoplasmic part	1 : Unknown	Desulfobacterium autotrophicum (strain ATCC 43914 / DSM 3382 / HRM2)
Wood-Ljungdahl pathway	CutB-2	Carbon-monoxide dehydrogenase (ferredoxin), Ni-CODH, Molybdopterin related	1.2.99.2	BARAN1_v2_0926	AcoA3-2	CO + H(2)O + 2 oxidized ferredoxin <=> CO(2) + 2 reduced ferredoxin + 2 H(+), cytoplasmic part	1 : Unknown	It uses many electron acceptors, including ferredoxin, methyl viologen and benzyl viologen and flavins, but not pyridine nucleotides. -!- Forms part of a membrane-bound multienzyme complex with EC 1.12.99.6, which catalyzes the overall reaction: CO + H(2)O = CO(2) + H(2)
Wood-Ljungdahl pathway	CoxS	Carbon-monoxide dehydrogenase (Acceptor), Molybdopterin related	1.2.99.2	BARAN1_v2_0927	AcoA3-3	CO + H(2)O + A <=> CO(2) + AH(2), cytoplasmic part	1 : Unknown
Wood-Ljungdahl pathway	CoxL/CutL	putative Aerobic-type carbon monoxide dehydrogenase, large subunit CoxL/CutL-like protein	1.2.99.2	BARAN1_v2_0928	AcoA3-4	CO + H(2)O + A <=> CO(2) + AH(2), inner membrane part	6: Iinner membrane associated	It uses many electron acceptors, including ferredoxin, methyl viologen and benzyl viologen and flavins, but not pyridine nucleotides.
Wood-Ljungdahl pathway	ACS	CO-methylating acetyl-CoA synthase	2.3.1.169	not found	AcoA10	Acetyl-CoA + a [Co(I) corrinoid Fe-S protein] <=> CO + CoA + a [methyl-Co(III) corrinoid Fe-S protein]
Wood-Ljungdahl pathway	acdA	Acyl-CoA synthetase (Homolog to acetate--CoA ligase (ADP-forming))	6.2.1.13	BARAN1_v2_1157	AcoA2	ATP + acetate + CoA <=> ADP + phosphate + acetyl-CoA or NADP + acetate + CoA <=> NAD + phosphate + acetyl-CoA	2 : Cytoplasmic	NDP or ADP forming, CoA binding nzyme A to acetate, ADP forming
Wood-Ljungdahl pathway	acsA	Acetyl-coenzyme A synthetase	6.2.1.1	BARAN1_v2_0797	AcoA1	ATP + acetate + CoA <=> AMP + diphosphate + acetyl-CoA	1 : Unknown	activation of acetate in energy metabolism , Also acts on propanoate and propenoate
Wood-Ljungdahl pathway	pta	phosphate acetyltransferase	2.3.1.8	not found	AcoA9	Acetyl-CoA + phosphate <=> CoA + acetyl phosphate		Also acts with other short-chain acyl-CoAs
Wood-Ljungdahl pathway	ack	Acetate kinase (phosphorylating)	2.7.2.1	not found	AcoA8	ATP + acetate <=> ADP + acetyl phosphate
Serine degradation	sdaA	L-serine dehydratase, L-serine ammonia-lyase.	4.3.1.17	BARAN1_v2_1168	AA1	L-serine <=> pyruvate + NH(3)	2 : Cytoplasmic	The reaction catalyzed by both types of enzymes involves the initial elimination of water to form an enamine intermediate (hence the enzyme's original classification as EC 4.2.1.13) followed by tautomerization to an imine form and hydrolysis of the C-N bond.
Serine-glysine conversion		Glycine hydroxymethyltransferase, Aminomethyltransferase or Serine hydroxymethyltransferase	2.1.2.1	BARAN1_v2_0410	AA33	5,10-methylenetetrahydrofolate + glycine + H(2)O <=> tetrahydrofolate + L-serine	1 : Unknown	Also catalyzes the reaction of glycine with acetaldehyde to form L-threonine, and with 4-trimethylammoniobutanal to form 3-hydroxy- N(6),N(6),N(6)-trimethyl-L-lysine
glycine cleavage (degradation)	gcvH	glycine cleavage complex lipoylprotein	1.4.4.2	BARAN1_v2_0562	AA3	Glycine + [glycine-cleavage complex H protein]-N(6)-lipoyl-L-lysine => [glycine-cleavage complex H protein]-S-aminomethyl-N(6)-dihydrolipoyl-L-lysine + CO(2)	1 : Unknown
glycine cleavage (degradation)	gcvPA	putative glycine dehydrogenase (decarboxylating) subunit 1	1.4.4.2	BARAN1_v2_0563	AA3	Glycine + [glycine-cleavage complex H protein]-N(6)-lipoyl-L-lysine => [glycine-cleavage complex H protein]-S-aminomethyl-N(6)-dihydrolipoyl-L-lysine + CO(2)		A component of the glycine cleavage system, which is composed of four components that only loosely associate: the P protein (EC 1.4.4.2), the T protein (EC 2.1.2.10), the L protein (EC 1.8.1.4) and the lipoyl-bearing H protein. Previously known as glycine synthase.
glycine cleavage (degradation)	gcvPB	putative glycine dehydrogenase (decarboxylating) subunit 2	1.4.4.2	BARAN1_v2_0564	AA3	Glycine + [glycine-cleavage complex H protein]-N(6)-lipoyl-L-lysine => [glycine-cleavage complex H protein]-S-aminomethyl-N(6)-dihydrolipoyl-L-lysine + CO(2)
glycine cleavage (degradation)	glyA/gcvT	Aminomethyltransferase	2.1.2.10	BARAN1_v2_0410	AA4	[Protein]-S(8)-aminomethyldihydrolipoyllysine + tetrahydrofolate => [protein]-dihydrolipoyllysine + 5,10-methylenetetrahydrofolate + NH(3)	1 : Unknown
glycine cleavage (degradation)	lpd	Dihydrolipoyl dehydrogenase	1.8.1.4	BARAN1_v2_0087	AA5	Protein N(6)-(dihydrolipoyl)lysine + NAD(+) => protein N(6)-(lipoyl)lysine + NADH	2 : Cytoplasmic
Hydrolyses for Carbohydrates	Gene(s)	Gene product	EC no.	Locus Bipolaricaulis anaerobia Ran1 (Microscope)	No.	Reaction	Localization	Comments
Carbohydrate hydrolysis		putative Alpha-dextran endo-1,6-alpha-glucosidase ((Amylo)pullulanase)		BARAN1_v2_1287	HyG1		1 : Unknown
Carbohydrate hydrolysis		putative Alpha-glucosidase, Glycoside hydrolase family 31	3.2.1.2	BARAN1_v2_0950	HyG2		1 : Unknown
Carbohydrate hydrolysis		putative Amylo-alpha-1,6-glucosidase family protein		BARAN1_v2_0518	HyG3		1 : Unknown
Carbohydrate hydrolysis		putative Alpha-glucosidase, Glycoside hydrolase family 31	3.2.1.2	BARAN1_v2_0950	HyG4		1 : Unknown
extracellular Carbohydrate hydrolysis		Glycoside hydrolase family protein (fragment)		BARAN1_v2_0573	HyG5		10 : Secreted
Carbohydrate hydrolysis		Glycoside hydrolase family 57 (fragment)		BARAN1_v2_0976	HyG6		1 : Unknown
extracellular Carbohydrate hydrolysis		Cellulase	3.2.1.4	BARAN1_v2_0319	HyG7		10: Secreted
Carbohydrate hydrolysis		Cellulase	3.2.1.4	BARAN1_v2_0147	HyG8		2 : Cytoplasmic
Hydrolyses for peptides	Gene(s)	Gene product	EC no.	Locus Bipolaricaulis anaerobia Ran1 (Microscope)	No.	Reaction	Localization	Comments
peptide hydrolysis	ygeY	putative peptidase		BARAN1_v2_1242	HyPe1		1 : Unknown
peptide hydrolysis		Carboxypeptidase Taq	3.4.17.19	BARAN1_v2_0719	HyPe2		2 : Cytoplasmic
peptide hydrolysis		Peptidase M29 aminopeptidase II		BARAN1_v2_0285	HyPe3		2 : Cytoplasmic
peptide hydrolysis		putative Peptidase U62 modulator of DNA gyrase, Predicted Zn-dependent proteases and their inactivated homologs		BARAN1_v2_0720	HyPe4		2 : Cytoplasmic
peptide hydrolysis		Oligoendopeptidase, pepF/M3 family		BARAN1_v2_0211	HyPe5		2 : Cytoplasmic
peptide hydrolysis	map	Methionine aminopeptidase	3.4.11.18	BARAN1_v2_0673	HyPe6		2 : Cytoplasmic
peptide hydrolysis		Peptidase C45 acyl-coenzyme A:6-aminopenicillanic acid acyl-transferase		BARAN1_v2_0524	HyPe7		1 : Unknown
extracellular peptide hydrolysis		putative Peptidase S8/S53		BARAN1_v2_0084	HyPe8		10: Secreted
peptide hydrolysis		Aminopeptidase-like protein (fragment)		BARAN1_v2_0363	HyPe9		1 : Unknown
peptide hydrolysis		Peptidase M55 D-aminopeptidase		BARAN1_v2_1006	HyPe10		1 : Unknown
peptide hydrolysis		putative O-sialoglycoprotein endopeptidase		BARAN1_v2_1234	HyPe11		2 : Cytoplasmic
peptide hydrolysis		Peptidase		BARAN1_v2_0981	HyPe12		2 : Cytoplasmic
peptide hydrolysis		putative Hydrogenase maturation peptidase HycI		BARAN1_v2_0142	HyPe13		1 : Unknown
peptide hydrolysis	ywhC	zinc metalloprotease YwhC, Peptidase M50, Zn-dependent protease		BARAN1_v2_0956	HyPe14		5 : Inner membrane protein
peptide hydrolysis		Peptidase, M42 family		BARAN1_v2_0824	HyPe15		2 : Cytoplasmic
peptide hydrolysis		Xaa-pro dipeptidase, putative (fragment)		BARAN1_v2_0479	HyPe16		2 : Cytoplasmic
peptide hydrolysis		Peptidase S8/S53		BARAN1_v2_0780	HyPe17		1 : Unknown
peptide hydrolysis	lspA	Lipoprotein signal peptidase	3.4.23.36	BARAN1_v2_1197	HyPe18		9: Periplasmic
peptide hydrolysis		putative Zn-dependent peptidase	3.4.24.64	BARAN1_v2_0283		Release of N-terminal transit peptides from precursor proteins imported into the mitochondrion, typically with Arg in position P2	9: Periplasmic	Known from the mitochondrial matrix of fungi and mammals. -!- Belongs to peptidase family M16. -!- Formerly EC 3.4.99.41
peptide hydrolysis		Peptidase membrane zinc metallopeptidase, Zn-dependent	3.4.24.-	BARAN1_v2_0292		Release of N-terminal transit peptides from precursor proteins imported into the mitochondrion, typically with Arg in position P2	5 : Inner membrane protein
Hydrolyses for proteins	Gene(s)	Gene product	EC no.	Locus Bipolaricaulis anaerobia Ran1 (Microscope)	No.	Reaction	Localization	Comments
protein hydrolysis	recA	DNA strand exchange and recombination protein with protease and nuclease activity		BARAN1_v2_0847	HyPr1		2 : Cytoplasmic
protein hydrolysis	clpP	proteolytic subunit of ClpA-ClpP and ClpX-ClpP ATP-dependent serine proteases	3.4.21.92	BARAN1_v2_0954	HyPr2		2 : Cytoplasmic
protein hydrolysis	hoxP	Bidirectional NAD-reducing hydrogenase maturation protease, Ni,Fe-hydrogenase maturation factor,		BARAN1_v2_0491	HyPr3		1 : Unknown
protein hydrolysis	yugP	putative membrane protease YugP	3.4.24.-	BARAN1_v2_0292	HyPr4		6 : Inner membrane-associated
protein hydrolysis	ftsH	ATP-dependent zinc metalloprotease FtsH	3.4.24.-	BARAN1_v2_0781	HyPr5		6 : Inner membrane-associated
protein hydrolysis		Carboxyl-terminal processing protease		BARAN1_v2_0980	HyPr6		1 : Unknown
protein hydrolysis		Membrane-bound serine protease (ClpP class)		BARAN1_v2_0459	HyPr7		6 : Inner membrane-associated
protein hydrolysis		ATP-dependent protease		BARAN1_v2_0411	HyPr8		1 : Unknown
protein hydrolysis	pfpI	Intracellular protease 1	3.2.-.-	BARAN1_v2_0204	HyPr9		2 : Cytoplasmic
protein hydrolysis		Protease Do	3.4.21.108	BARAN1_v2_1005	HyPr10		9: Periplasmic
protein hydrolysis		putative Regulator of sigma E protease		BARAN1_v2_0844	HyPr11		6 : Inner membrane-associated
protein hydrolysis		Membrane-bound serine protease (ClpP class)		BARAN1_v2_0696	HyPr12		5 : Inner membrane protein
protein hydrolysis	hslV	ATP-dependent protease subunit HslV	3.4.25.2	BARAN1_v2_0195	HyPr13		2 : Cytoplasmic
Hydrolyses for lipids	Gene(s)	Gene product	EC no.	Locus Bipolaricaulis anaerobia Ran1 (Microscope)	No.	Reaction	Localization	Comments
lipid hydrolysis		Glycerophosphoryl diester phosphodiesterase	3.1.4.46	BARAN1_v2_1324	HyE1		2 : Cytoplasmic
lipid hydrolysis		putative Type I phosphodiesterase/nucleotide pyrophosphatase		BARAN1_v2_0378	HyE2		1 : Unknown
lipid hydrolysis		putative Metallophosphoesterase		BARAN1_v2_1281	HyE3		1 : Unknown
lipid hydrolysis		Esterase of the alpha-beta hydrolase superfamily		BARAN1_v2_0505	HyE4		2 : Cytoplasmic
lipid hydrolysis		Metallophosphoesterase		BARAN1_v2_0346	HyE5		2 : Cytoplasmic
lipid hydrolysis		Alpha-beta hydrolase family esterase		BARAN1_v2_0747	HyE6		1 : Unknown
Hydrolyses for nucleotides	Gene(s)	Gene product	EC no.	Locus Bipolaricaulis anaerobia Ran1 (Microscope)	No.	Reaction	Localization	Comments
nucleotide hydrolysis	recA	DNA strand exchange and recombination protein with protease and nuclease activity		BARAN1_v2_0847	HyN1		2 : Cytoplasmic
nucleotide hydrolysis		Ribonuclease G		BARAN1_v2_1050	HyN2		2 : Cytoplasmic
nucleotide hydrolysis	rny	Ribonuclease Y	3.1.-.-	BARAN1_v2_0550	HyN3		1 : Unknown
nucleotide hydrolysis		Ribonuclease H		BARAN1_v2_0421	HyN4		2 : Cytoplasmic
nucleotide hydrolysis		exonuclease/RNA metabolizing enzyme, metallo-beta-lactamase family		BARAN1_v2_0487	HyN5		2 : Cytoplasmic
nucleotide hydrolysis		Ribonuclease Z		BARAN1_v2_0857	HyN6		2 : Cytoplasmic
nucleotide hydrolysis	orn	Oligoribonuclease	3.1.-.-	BARAN1_v2_1192	HyN7		2 : Cytoplasmic
nucleotide hydrolysis	ruvC	Crossover junction endodeoxyribonuclease RuvC	3.1.22.4	BARAN1_v2_0789	HyN8		1 : Unknown
nucleotide hydrolysis		Ribonuclease (modular protein)	3.1.26.-	BARAN1_v2_0317	HyN9		1 : Unknown
nucleotide hydrolysis		Predicted exonuclease		BARAN1_v2_0457	HyN10		2 : Cytoplasmic
nucleotide hydrolysis		Exodeoxyribonuclease VII small subunit (fragment)	3.1.11.6	BARAN1_v2_0107	HyN11		2 : Cytoplasmic
nucleotide hydrolysis		putative Micrococcal nuclease	3.1.31.1	BARAN1_v2_1282	HyN12		1 : Unknown
nucleotide hydrolysis	mutS	Endonuclease MutS2	3.1.-.-	BARAN1_v2_0208	HyN13		2 : Cytoplasmic
nucleotide hydrolysis		Exodeoxyribonuclease III	3.1.11.2	BARAN1_v2_0123	HyN14		2 : Cytoplasmic
nucleotide hydrolysis	rnc	Ribonuclease 3	3.1.26.3	BARAN1_v2_0556	HyN15		2 : Cytoplasmic
nucleotide hydrolysis	xseA	Exodeoxyribonuclease 7 large subunit	3.1.11.6	BARAN1_v2_0108	HyN16		1 : Unknown
nucleotide hydrolysis		putative AP endonuclease, family 2		BARAN1_v2_0425	HyN17		1 : Unknown
nucleotide hydrolysis		Endonuclease III	4.2.99.18	BARAN1_v2_0685	HyN18		2 : Cytoplasmic
nucleotide hydrolysis		Type I restriction endonuclease, HsdR family (fragment)		BARAN1_v2_0387	HyN19		2 : Cytoplasmic
nucleotide hydrolysis	rnhA	ribonuclease HI, degrades RNA of DNA-RNA hybrids	3.1.26.4	BARAN1_v2_0930	HyN20		2 : Cytoplasmic
nucleotide hydrolysis	uvrA	ATPase and DNA damage recognition protein of nucleotide excision repair excinuclease UvrABC		BARAN1_v2_0343	HyN21		2 : Cytoplasmic
? hydrolysis		Putative membrane-bound metal-dependent hydrolase		BARAN1_v2_1315	Hy?1		6 : Inner membrane-associated
Transporters for Carbohydrate/Sugar	Gene(s)	Gene product	EC no.	Locus Bipolaricaulis anaerobia Ran1 (Microscope)	No.	Reaction	Localization	Comments
Maltose		ABC-2 type transport system ATP-binding protein		BARAN1_v2_1293	T1-C		5 : Inner membrane protein
Maltose		ABC-2 type transport system permease protein		BARAN1_v2_1292	T1-B		5 : Inner membrane protein
Maltose	malG	Maltose ABC transporter, permease protein		BARAN1_v2_1290	T1-B		5 : Inner membrane protein
Maltose	malF	Maltose transport system permease protein MalF		BARAN1_v2_1289	T1-B		5 : Inner membrane protein
Maltose		Maltose ABC transporter, periplasmic maltose-binding protein		BARAN1_v2_1288	T1-A		9 : Periplasmic
Monosaccharide(Glucose or Ribose/xylose/arabinose/galactoside)		ABC transporter substrate-binding protein		BARAN1_v2_0922	T18-A		9 : Periplasmic
Monosaccharide(Glucose or Ribose/xylose/arabinose/galactoside)		Uncharacterized ABC-type transport system, permease component		BARAN1_v2_0923	T18-A		5 : Inner membrane protein
Monosaccharide(Glucose or Ribose/xylose/arabinose/galactoside)	rbsC	Ribose/xylose/arabinose/galactoside ABC-type transport systems, permease component		BARAN1_v2_0924	T18-B		5 : Inner membrane protein
Monosaccharide(Glucose or Ribose/xylose/arabinose/galactoside)	rbsA	Monosaccharide-transporting ATPase or Glucose import ATP-binding protein TsgD13	3.6.3.17	BARAN1_v2_0925	T18-C		6 : Inner membrane-associated
Monosaccharide(ribose, xylose, arabinose, galactose and methylgalactoside)		ABC-type transport system, periplasmic component		BARAN1_v2_0048	T18-A		1 : Unknown
Monosaccharide(ribose, xylose, arabinose, galactose and methylgalactoside)		Monosaccharide-transporting ATPase	3.6.3.17	BARAN1_v2_0047	T18-C		6 : Inner membrane-associated
Monosaccharide(ribose, xylose, arabinose, galactose and methylgalactoside)		ABC transport system permease protein (possibly Ribose related, RbsC)		BARAN1_v2_0046	T18-B		5 : Inner membrane protein
Monosaccharide(ribose, xylose, arabinose, galactose and methylgalactoside)		ABC transport system, permease protein (possibly Ribose related, RbsC)		BARAN1_v2_0045	T18-B		5 : Inner membrane protein
Carbohydrate/Sugar		Carbohydrate uptake ABC transporter, CUT1 family, permease protein		BARAN1_v2_1286	T2-B		5 : Inner membrane protein
Carbohydrate/Sugar		putative Carbohydrate ABC transporter substrate-binding protein, CUT1 family		BARAN1_v2_1285	T2-A		9 : Periplasmic
Carbohydrate/Sugar	malG	ABC-type sugar transport systems, permease components		BARAN1_v2_1283	T2-B		5 : Inner membrane protein
Carbohydrate/Sugar	aglE	Alpha-glucosides-binding periplasmic protein, ABC-type sugar transport system, periplasmic component		BARAN1_v2_0515	T13-A		9 : Periplasmic
Carbohydrate/Sugar	aglF	Alpha-glucoside transport system permease protein AglF		BARAN1_v2_0516	T13-B		5 : Inner membrane protein
Carbohydrate/Sugar	aglG	Alpha-glucoside transport system permease protein aglG		BARAN1_v2_0517	T13-B		5 : Inner membrane protein
Carbohydrate/Sugar		ABC-type sugar transport system, periplasmic component		BARAN1_v2_0825	T2-A		9 : Periplasmic
Carbohydrate/Sugar		ABC-type sugar transport system, Permease component		BARAN1_v2_0826	T2-B		6 : Inner membrane-associated
Carbohydrate/Sugar		ABC-type sugar transport system, permease component		BARAN1_v2_0827	T2-B		5 : Inner membrane protein
Transporters for Glycerol	Gene(s)	Gene product	EC no.	Locus Bipolaricaulis anaerobia Ran1 (Microscope)	No.	Reaction	Localization	Comments
Glycerol-3-phosphate import		Glycerol-3-phosphate-transporting ATPase	3.6.3.20	BARAN1_v2_0099	T26-C		2 : Cytoplasmic
Glycerol-3-phosphate import	ugpB	glycerol-3-phosphate transporter subunit ; periplasmic-binding component of ABC superfamily		BARAN1_v2_1327	T26-B		9 : Periplasmic
Glycerol-3-phosphate import	ugpA	glycerol-3-phosphate transporter subunit ; membrane component of ABC superfamily		BARAN1_v2_1326	T26-B		5 : Inner membrane protein
Glycerol-3-phosphate import	ugpE	glycerol-3-phosphate transporter subunit ; membrane component of ABC superfamily		BARAN1_v2_1325	T26-B		5 : Inner membrane protein
Glycerol-3-phosphate import	ugpB	glycerol-3-phosphate transporter subunit ; periplasmic-binding component of ABC superfamily		BARAN1_v2_1323	T26-A		9 : Periplasmic
Glycerol-3-phosphate import	ugpA	glycerol-3-phosphate transport system permease protein UgpA		BARAN1_v2_1322	T26-B		5 : Inner membrane protein
Glycerol-3-phosphate import	ugpE	glycerol-3-phosphate transporter subunit ; membrane component of ABC superfamily		BARAN1_v2_1321	T26-B		5 : Inner membrane protein
Transporters for amino acids, peptides	Gene(s)	Gene product	EC no.	Locus Bipolaricaulis anaerobia Ran1 (Microscope)	No.	Reaction	Localization	Comments
polar amino acid import		ABC-type polar amino acid transport system, permease component		BARAN1_v2_0355	T6-B		5 : Inner membrane protein
polar amino acid		ABC-type polar amino acid transport system, ATPase component		BARAN1_v2_0356	T6-C		6 : Inner membrane-associated
polar amino acid		Putative Amino acid ABC transporter substrate-binding protein		BARAN1_v2_0358	T6-A		9 : Periplasmic
Branched-chain amino acid (leucine/isoleucine/valine)	livG	ABC-type branched-chain amino acid transport systems, ATPase component		BARAN1_v2_0849	T17-C		6 : Inner membrane-associated
Branched-chain amino acid (leucine/isoleucine/valine)	livF	leucine/isoleucine/valine transporter subunit ; ATP-binding component of ABC superfamily; high affinity		BARAN1_v2_0850	T17-C		2 : Cytoplasmic
Branched-chain amino acid (leucine/isoleucine/valine)	livM	leucine/isoleucine/valine ABC transporter; permease component (LivM-like)		BARAN1_v2_0851	T17-B		6 : Inner membrane-associated
Branched-chain amino acid (leucine/isoleucine/valine)	livH	high-affinity branched-chain leucine/isoleucine/valine transporter subunit protein (ABC superfamily, membrane), permease component		BARAN1_v2_0852	T17-B		5 : Inner membrane protein
Branched-chain amino acid (leucine/isoleucine/valine)		Branched-chain amino acid ABC transporter (Substrate-binding protein)		BARAN1_v2_0853	T17-A		9 : Periplasmic
Branched-chain amino acid (leucine/isoleucine/valine)		ABC-type branched-chain amino acid transport system, periplasmic component, Leucine-, isoleucine-, valine-, threonine-, and alanine-binding protein		BARAN1_v2_1082	T17-A		8 : Outer membrane-associated
Branched-chain amino acid		Branched-chain amino acid ABC-type transport system, permease component		BARAN1_v2_1083	T17-B		6 : Inner membrane-associated
Branched-chain amino acid		ABC-type branched-chain amino acid transport system, permease component		BARAN1_v2_1084	T17-B		5 : Inner membrane protein
Branched-chain amino acid		ABC-type branched-chain amino acid transport systems, ATPase component		BARAN1_v2_1085	T17-C		6 : Inner membrane-associated
Branched-chain amino acid	livF	leucine/isoleucine/valine transporter subunit ; ATP-binding component of ABC superfamily		BARAN1_v2_1086	T17-C		2 : Cytoplasmic
oligopeptide import	oppB	oligopeptide transporter subunit ; membrane component of ABC superfamily (permease)		BARAN1_v2_0453	T11-B		5 : Inner membrane protein
oligopeptide	oppC	oligopeptide transporter subunit ; membrane component of ABC superfamily (permease)		BARAN1_v2_0454	T11-B		5 : Inner membrane protein
oligopeptide	oppA	putative Periplasmic oligopeptide-binding protein		BARAN1_v2_0455	T11-A		9 : Periplasmic
dipeptide import	dppC	dipeptide transporter ; permease component, membrane component of ABC superfamily		BARAN1_v2_0381	T7-B		5 : Inner membrane protein
dipeptide	dppB	dipeptide transporter; permease component, membrane component of ABC superfamily		BARAN1_v2_0382	T7-B		5 : Inner membrane protein
dipeptide	dppA	ABC-type dipeptide transport system, periplasmic component, solute-binding protein		BARAN1_v2_0383	T7-A		9 : Periplasmic
Dipeptide		putative ABC-type dipeptide transport system, periplasmic component		BARAN1_v2_0511	T12-A		9 : Periplasmic
Dipeptide	dppC	dipeptide ABC transporter, permease protein		BARAN1_v2_0512	T12-B		5 : Inner membrane protein
Dipeptide	dppB	Dipeptide ABC transporter, permease component		BARAN1_v2_0513	T12-B		5 : Inner membrane protein
dipeptide	dppF	dipeptide transporter ; ATP-binding component of ABC superfamily		BARAN1_v2_0061	T7-C		2 : Cytoplasmic
dipeptide	dppD	dipeptide transporter ; ATP-binding component of ABC superfamily		BARAN1_v2_0060	T7-C		2 : Cytoplasmic
dipeptide/oligopeptide/nickel		ABC-type dipeptide/oligopeptide/nickel transport systems, permease components		BARAN1_v2_0989	T20-B		5 : Inner membrane protein
dipeptide/oligopeptide/nickel		ABC-type dipeptide/oligopeptide/nickel transport system, permease component		BARAN1_v2_0990	T20-B		5 : Inner membrane protein
dipeptide/oligopeptide/nickel		ABC-type dipeptide transport system, periplasmic component		BARAN1_v2_0991	T20-A		9 : Periplasmic
dipeptide/oligopeptide/nickel		ABC-type dipeptide/oligopeptide/nickel transport systems, permease components		BARAN1_v2_0072	T20-B		5 : Inner membrane protein
dipeptide/oligopeptide/nickel		ABC-type dipeptide/oligopeptide/nickel transport systems, permease components		BARAN1_v2_0073	T20-B		5 : Inner membrane protein
dipeptide/oligopeptide/nickel	oppD	ABC-type dipeptide/oligopeptide/nickel transport system, ATPase component		BARAN1_v2_0074	T20-C		2 : Cytoplasmic
dipeptide/oligopeptide/nickel	appF	ABC-type Peptide/nickel transport system ATP-binding protein	3.6.3.24	BARAN1_v2_0075	T20-C		2 : Cytoplasmic
Peptide/nickel		Peptide/nickel transport system substrate-binding protein		BARAN1_v2_0071	T20-A		9 : Periplasmic
Peptide/nickel		Peptide/nickel transport system substrate-binding protein (fragment)		BARAN1_v2_0071	T20-A		9 : Periplasmic
MFS		Putative major facilitator superfamily domain, general substrate transporter, permeases component		BARAN1_v2_0424	T9-B		5 : Inner membrane protein
MFS		Major facilitator superfamily transporter, permease		BARAN1_v2_0758	T9-B		5 : Inner membrane protein
Transporters for xenobiotic compound	Gene(s)	Gene product	EC no.	Locus Bipolaricaulis anaerobia Ran1 (Microscope)	No.	Reaction	Localization	Comments
Xenobiotic-exporting		ABC transporter ATP-binding protein		BARAN1_v2_0234	T4-C		2 : Cytoplasmic
Xenobiotic-exporting		putative ABC-2 type transporter		BARAN1_v2_0235	T4-B		5 : Inner membrane protein
Xenobiotic-exporting		putative Transporter, major facilitator family		BARAN1_v2_0240	T4-B		5 : Inner membrane protein
Xenobiotic-exporting		putative Xenobiotic-transporting ATPase	3.6.3.44	BARAN1_v2_0242	T4-A		5 : Inner membrane protein
Xenobiotic-exporting (Multidrug/protein/lipid )	bmrC	efflux ABC transporter (ATP-binding protein)	3.6.3.-	BARAN1_v2_0385	T8-BC		6 : Inner membrane-associated
Xenobiotic-exporting	bmrD	efflux ABC transporter (ATP-binding subunit, Multidrug/protein/lipid transport system ATP-binding protein (modular protein)	3.6.3.44	BARAN1_v2_0386	T8-BC		6 : Inner membrane-associated
Xenobiotic-antimicrobial peptide export		putative ABC-type antimicrobial peptide transport system, permease component		BARAN1_v2_0430	T10-B		5 : Inner membrane protein
Xenobiotic-antimicrobial peptide export		ABC-type antimicrobial peptide transport system, ATPase component		BARAN1_v2_0431	T10-C		6 : Inner membrane-associated
Xenobiotic-exporting (Multidrug)		ABC-type multidrug transport system, permease component		BARAN1_v2_0739	T8-B		5 : Inner membrane protein
Xenobiotic-exporting (Multidrug)		ABC efflux transporter, ATP-binding protein, Drug Exporter-1 (DrugE1) Family		BARAN1_v2_0740	T8-C		2 : Cytoplasmic
multidrug export-Na+ driven		putative Na+-driven multidrug efflux pump, MATE efflux family protein		BARAN1_v2_0791	T16-1		5 : Inner membrane protein
multidrug export-Na+ driven		putative ABC-type Na+ efflux pump, permease component		BARAN1_v2_0792	T16-B		5 : Inner membrane protein
multidrug export-Na+ driven		putative ABC-type Na+ efflux pump, ATPase component		BARAN1_v2_0793	T16-C		2 : Cytoplasmic
Na(+)/drug antiporter	matE	Putative Multi antimicrobial extrusion protein matE (Na(+)/drug antiporter)		BARAN1_v2_0287	T5		5 : Inner membrane protein
Na(+)/drug antiporter	matE	Multi antimicrobial extrusion protein matE (Na(+)/drug antiporter)		BARAN1_v2_0297	T5		5 : Inner membrane protein
Xenobiotic-exporting		ABC-type multidrug transport system, permease		BARAN1_v2_0808	T8-B		5 : Inner membrane protein
Xenobiotic-exporting		ABC-type multidrug transport system, ATPase component		BARAN1_v2_0809	T8-C		2 : Cytoplasmic
Xenobiotic-exporting		ABC-type antimicrobial peptide transport system, ATPase component		BARAN1_v2_0837	T8-C		6 : Inner membrane-associated
Xenobiotic-exporting		putative ABC-type antimicrobial peptide transport system, permease component		BARAN1_v2_0838	T8-B		5 : Inner membrane protein
Xenobiotic-exporting (Multidrug)		putative ABC-type multidrug transport system, permease component		BARAN1_v2_1184	T8-B		6 : Inner membrane-associated
Xenobiotic-exporting (Multidrug)		putative ABC-type multidrug transport system, permease component		BARAN1_v2_1185	T8-B		6 : Inner membrane-associated
Xenobiotic-exporting (Multidrug, nod)	nodI	Nod factor export ATP-binding protein I	3.6.3.-	BARAN1_v2_1186	T8-C		2 : Cytoplasmic
Xenobiotic-exporting (Lipooligosaccharide?)		ABC transporter-related protein, could be related with Lipooligosaccharide exporter, ATP-binding subunit		BARAN1_v2_0189	T8-C		2 : Cytoplasmic
Lipopolysaccharide export	lptB	Lipopolysaccharide export system ATP-binding protein lptB	3.6.3.-	BARAN1_v2_0056	T8-C		2 : Cytoplasmic
formate export		putative Oxalate:formate antiporter, or a MFS transporter		BARAN1_v2_0796	T17		5 : Inner membrane protein
Transporters for inorganic ions	Gene(s)	Gene product	EC no.	Locus Bipolaricaulis anaerobia Ran1 (Microscope)	No.	Reaction	Localization	Comments
Sulfonate/nitrate/taurine		Sulfonate/nitrate/taurine transport system ATP-binding protein	3.6.3.36	BARAN1_v2_1279	T3-C		2 : Cytoplasmic
Sulfonate/nitrate/taurine		Sulfonate/nitrate/taurine transport system permease protein		BARAN1_v2_1278	T3-B		5 : Inner membrane protein
Sulfonate/nitrate/taurine		Sulfonate/nitrate/taurine transport system substrate-binding protein		BARAN1_v2_1277	T3-A		5 : Inner membrane protein
Sulfonate/nitrate/taurine	sufC	ABC-type transport system involved in Fe-S cluster assembly, ATPase component, FeS assembly ATPase SufC		BARAN1_v2_1276	T3-C		5 : Inner membrane protein
Sulfonate/nitrate/taurine		putative Sulfonate/nitrate/taurine transport system permease protein		BARAN1_v2_0722	T3-B		5 : Inner membrane protein
Sulfonate/nitrate/taurine		putative Sulfonate/nitrate/taurine transport system substrate-binding protein		BARAN1_v2_0724	T3-A		6 : Inner membrane-associated
thiamine?		ABC transporter ATP-binding protein (Spermidine/putrescine, Sulfate, Fe3+, sugar possiblely related)	3.6.3.31	BARAN1_v2_0944	T19-C		1 : Unknown
thiamine?	thiP	Putative Thiamine transport system permease protein ThiP		BARAN1_v2_0945	T19-B		5 : Inner membrane protein
thiamine?	thiB	putative ABC-type thiamine transport system periplasmic protein, thiB		BARAN1_v2_0946	T19-A		9 : Periplasmic
phosphate/phosphonate		Putative Phosphonate ABC transporter phosphate-binding periplasmic component		BARAN1_v2_0041	T24-A		1 : Unknown
phosphate/phosphonate	phnC	phosphonate/organophosphate ester transporter subunit ; ATP-binding component of ABC superfamily		BARAN1_v2_0040	T24-C		2 : Cytoplasmic
phosphate/phosphonate		putative ABC-type phosphate/phosphonate transport system, permease component, phnE		BARAN1_v2_0039	T24-B		5 : Inner membrane protein
phosphate/phosphonate		Putative ABC-type phosphonates transport system permease protein		BARAN1_v2_0038	T24-B		5 : Inner membrane protein
Na+/phosphate import		Na/Pi co-transporter, II-related protein, Na+/phosphate symporter		BARAN1_v2_0153	T22		5 : Inner membrane protein
Ferrous iron uptake	feoA	Fe2+ transport system protein A		BARAN1_v2_0529	T14-1		1 : Unknown
Ferrous iron uptake	feoB	Fe2+ transport system protein FeoB		BARAN1_v2_0530	T14-2		5 : Inner membrane protein
iron(III)-siderophore uptake		putative ABC-type iron(III)-siderophore transport system, periplasmic component (substrate binding)		BARAN1_v2_0606	T15-A		9 : Periplasmic
iron(III)-siderophore uptake		putative ABC-type iron(III)-siderophore transport system, periplasmic substrate binding protein		BARAN1_v2_0607	T15-A		9 : Periplasmic
iron(III)-siderophore uptake		ABC-type Fe3+-siderophore transport system, permease component		BARAN1_v2_0608	T15-B		5 : Inner membrane protein
iron(III)-siderophore uptake		ABC-type cobalamin/Fe3+-siderophores transport systems, ATPase components		BARAN1_v2_0609	T15-C		2 : Cytoplasmic
Zn	zupT	fragment of Zn transport protein (ZIP family) (part 1)		BARAN1_v2_1169	T26-1		5 : Inner membrane protein
Zn	zupT	fragment of Zn transport protein (ZIP family) (part 2)		BARAN1_v2_1171	T26-2		1 : Unknown
Manganese	mntC	Manganese transport system membrane protein , permease protein		BARAN1_v2_0150	T21-B		5 : Inner membrane protein
Manganese	mntB	Manganese transport system ATP-binding protein MntB		BARAN1_v2_0151	T21-C		2 : Cytoplasmic
Manganese		ABC-type metal ion transport system, periplasmic component/surface adhesin		BARAN1_v2_0152	T21-A		9 : Periplasmic
Na+/H+ export related with energy conservation	mbhA	Membrane-bound hydrogenase MBH 2, subunit Mbh2A (Na+/H+ transporter subunit)		BARAN1_v2_0171	T23-A		5 : Inner membrane protein
Na+/H+ export	mbhB	Subunit MbhB of membrane-bound energy-converting [Ni,Fe]-hydrogenase (Na+/H+ antiporter module subunit)		BARAN1_v2_0172	T23-B		5 : Inner membrane protein
Na+/H+ export	mbhC	Subunit MbhC of membrane-bound energy-converting [Ni,Fe]-hydrogenase (Na+/H+ antiporter module subunit)		BARAN1_v2_0173	T23-C		5 : Inner membrane protein
Na+/H+ export	mbhD	Membrane bound hydrogenase subunit mbhD, subunit of the Multisubunit Na+/H+ antiporter		BARAN1_v2_0174	T23-D		5 : Inner membrane protein
Na+/H+ export	mbhE	Membrane-bound hydrogenase MBH 2, subunit Mbh2E (Na+/H+ transporter subunit)		BARAN1_v2_0175	T23-E		1 : Unknown
Na+/H+ export	mbhF	Membrane-bound hydrogenase MBH 2, subunit Mbh2F (Na+/H+ transporter subunit)		BARAN1_v2_0176	T23-F		5 : Inner membrane protein
Na+/H+ export	mbhI	Membrane-bound hydrogenase MBH 2, subunit Mbh2I (Na+/H+ transporter subunit)		BARAN1_v2_0179	T23-I		1 : Unknown
K+	trkH	Potassium transport system protein trkH1		BARAN1_v2_0218	T24-1		5 : Inner membrane protein
K+	trkA	Trk system potassium uptake protein TrkA, NAD-binding component		BARAN1_v2_0565	T24-2		1 : Unknown
Mg/Co/Ni	mgtE	Mg/Co/Ni transporter MgtE (contains CBS domain)		BARAN1_v2_0398	T29		5 : Inner membrane
arsenite		Putative arsenical pump membrane protein		BARAN1_v2_0219	T25-1		5 : Inner membrane protein
arsenite		Arsenic transporter		BARAN1_v2_1120	T25-2		5 : Inner membrane protein
Na+ import/Ca2+ extrude		putative Cation antiporter (Na+/Ca2+)		BARAN1_v2_1213	T27		5 : Inner membrane protein
heavy metal export (copper, Lead, cadmium, zinc and mercury )	copA	Heavy metal translocating P-type ATPase, Copper-exporting P-type ATPase (Lead, cadmium, zinc and mercury )	3.6.3.54	BARAN1_v2_1257	T28-C		5 : Inner membrane protein
Drug/heavy metal export, H+ import		putativehydrophobe/amphiphile efflux-3, HAE3 family (modular protein)		BARAN1_v2_1008	T30		5 : Inner membrane protein
cell division		putative Cell division transport system ATP-binding protein		BARAN1_v2_0834			5 : Inner membrane protein
Methyl-D-erythritol 4-phosphate/1-deoxy-D-xylulose 5-phosphate (MEP/DOXP) pathway	Gene(s)	Gene product	EC no.	Locus Bipolaricaulis anaerobia Ran1 (Microscope)	No.	Reaction	Localization	Comments
methylerythritol phosphate pathway	dxs	1-deoxy-D-xylulose-5-phosphate synthase	2.2.1.7	not found	MEP-1
methylerythritol phosphate pathway	dxr	1-deoxy-D-xylulose-5-phosphate reductoisomerase	1.1.1.267	BARAN1_v2_0782	MEP-2		2 : Cytoplasmic
methylerythritol phosphate pathway	ispD	2-C-methyl-D-erythritol 4-phosphate cytidylyltransferase	2.7.7.60	BARAN1_v2_0831	MEP-3
methylerythritol phosphate pathway	ispF	2-C-methyl-D-erythritol 2,4-cyclodiphosphate synthase	4.6.1.12	BARAN1_v2_0845	MEP-4		2 : Cytoplasmic
methylerythritol phosphate pathway	ispE	4-(cytidine 5′-diphospho)-2-C-methyl-D-erythritol kinase	2.7.1.148	BARAN1_v2_0594	MEP-5		1 : Unknown
methylerythritol phosphate pathway	ispG	(E)-4-hydroxy-3-methylbut-2-enyl-diphosphate synthase	1.17.7.1	BARAN1_v2_1144	MEP-6
methylerythritol phosphate pathway	ispH	4-hydroxy-3-methylbut-2-enyl diphosphate reductase	1.17.1.2	BARAN1_v2_1142	MEP-7
methylerythritol phosphate pathway	ispH	4-hydroxy-3-methylbut-2-enyl diphosphate reductase	1.17.1.2	BARAN1_v2_1142	MEP-7
methylerythritol phosphate pathway		isopentenyl-diphosphate Δ-isomerase	5.3.3.2	BARAN1_v2_1141	MEP-8
methylerythritol phosphate pathway	ispA	geranylgeranyl pyrophosphate synthetase (GGPP synthetase) (GGPPSASE) (Geranylgeranyl diphosphate synthase) [Includes	2.5.1.1	BARAN1_v2_1147	MEP-9		2 : Cytoplasmic
(H1) Energy-conserving [NiFe] hydrogenase	Gene(s)	Gene product	EC no.	Locus Bipolaricaulis anaerobia Ran1 (Microscope)	No.	Reaction	Localization	Comments
(H1) Energy-conserving [NiFe] hydrogenase	HypF	[NiFe]-hydrogenase maturation factor hypF (carbamoyl transferase)	5.1.1.1	BARAN1_v2_0167	H1-1		2 : Cytoplasmic
(H1) Energy-conserving [NiFe] hydrogenase	HypA/HybF	Putative Zn finger protein HypA/HybF (Possibly regulating hydrogenase expression)		BARAN1_v2_0169	H1-2		1 : Unknown
(H1) Energy-conserving [NiFe] hydrogenase	HypB	[NiFe] hydrogenase nickel incorporation-associated protein HypB		BARAN1_v2_0170	H1-3		2 : Cytoplasmic
(H1) Energy-conserving [NiFe] hydrogenase	MbhA	Membrane-bound hydrogenase MBH 2, subunit Mbh2A (Na+/H+ transporter subunit)		BARAN1_v2_0171	H1-4		5 : Inner membrane protein
(H1) Energy-conserving [NiFe] hydrogenase	MbhB	Subunit MbhB of membrane-bound energy-converting [Ni,Fe]-hydrogenase (Na+/H+ antiporter module subunit)		BARAN1_v2_0172	H1-5		5 : Inner membrane protein
(H1) Energy-conserving [NiFe] hydrogenase	MbhC	Subunit MbhC of membrane-bound energy-converting [Ni,Fe]-hydrogenase (Na+/H+ antiporter module subunit)		BARAN1_v2_0173	H1-6		5 : Inner membrane protein
(H1) Energy-conserving [NiFe] hydrogenase	MbhD	Membrane bound hydrogenase subunit mbhD, subunit of the Multisubunit Na+/H+ antiporter		BARAN1_v2_0174	H1-7		5 : Inner membrane protein
(H1) Energy-conserving [NiFe] hydrogenase	MbhE	Membrane-bound hydrogenase MBH 2, subunit Mbh2E (Na+/H+ transporter subunit)		BARAN1_v2_0175	H1-8		1 : Unknown
(H1) Energy-conserving [NiFe] hydrogenase	MbhF	Membrane-bound hydrogenase MBH 2, subunit Mbh2F (Na+/H+ transporter subunit)		BARAN1_v2_0176	H1-9		5 : Inner membrane protein
(H1) Energy-conserving [NiFe] hydrogenase	MbhG	Membrane bound hydrogenase, MbhG subunit		BARAN1_v2_0177	H1-10		5 : Inner membrane protein
(H1) Energy-conserving [NiFe] hydrogenase	MbhH	Membrane bound hydrogenase subunit mbhH		BARAN1_v2_0178	H1-11		5 : Inner membrane protein
(H1) Energy-conserving [NiFe] hydrogenase	MbhI	Membrane bound hydrogenase subunit MbhI， Membrane-bound hydrogenase MBH 2, subunit Mbh2I (Na+/H+ transporter subunit)		BARAN1_v2_0179	H1-12		1 : Unknown	subunit Mbh2I (Na+/H+ transporter subunit)
(H1) Energy-conserving [NiFe] hydrogenase	MbhJ	Membrane-bound hydrogenase MBH 2, subunit Mbh2J (Hydrogenase subunit, Ni,Fe-hydrogenase III small subunit)	1.6.5.11	BARAN1_v2_0180	H1-13	NADH + H+ + a quinone = NAD+ + a quinol	1 : Unknown	Ni,Fe-hydrogenase III small subunit, 4Fe-4S;
(H1) Energy-conserving [NiFe] hydrogenase	MbhK	Membrane-bound hydrogenase MBH 2, subunit Mbh2K (Hydrogenase subunit)		BARAN1_v2_0181	H1-14		2 : Cytoplasmic
(H1) Energy-conserving [NiFe] hydrogenase	MbhL	Membrane-bound hydrogenase MBH 2, subunit Mbh2L (NiFe hydrogenase catalytic subunit, (Ni,Fe-hydrogenase III large subunit)	1.12.7.2	BARAN1_v2_0182	H1-15	H(2) + 2 oxidized ferredoxin <=> 2 reduced ferredoxin + 2 H(+)	2 : Cytoplasmic
(H1) Energy-conserving [NiFe] hydrogenase	MbhM	Membrane-bound hydrogenase MBH 2, subunit Mbh2M (Hydrogenase subunit)		BARAN1_v2_0183	H1-16		5 : Inner membrane protein
(H1) Energy-conserving [NiFe] hydrogenase	MbhN	Membrane bound hydrogenase subunit mbhN, 4Fe-4S ferredoxin iron-sulfur binding domain-containing protein		BARAN1_v2_0184	H1-17		1 : Unknown
(H2) Hym-like [Fe-only] hydrogenase	Gene(s)	Gene product	EC no.	Locus Bipolaricaulis anaerobia Ran1 (Microscope)	No.	Reaction	Localization	Comments
(H2) Hym-like [Fe-only] hydrogenase	HymB	Putative [Fe] hydrogenase (Fe-only hydrogenase) (Ferredoxin bidirectional hydrogenase), subunit beta (HymB-like)		BARAN1_v2_0488	H2-1		2 : Cytoplasmic
(H2) Hym-like [Fe-only] hydrogenase	HymA	Putative [Fe] hydrogenase (Fe-only hydrogenase) (Ferredoxin bidirectional hydrogenase), subunit gamma (HymA-like), 2Fe-2S, or NADP-reducing hydrogenase subunit HndA	1.12.7.2	BARAN1_v2_0489	H2-2	H(2) + 2 oxidized ferredoxin <=> 2 reduced ferredoxin + 2 H(+)	2 : Cytoplasmic	also homology to NAD(P)-dependent iron-only hydrogenase iron-sulfur protein
(H3) [NiFe] hydrogenase	Gene(s)	Gene product	EC no.	Locus Bipolaricaulis anaerobia Ran1 (Microscope)	No.	Reaction	Localization	Comments
(H3) [NiFe] hydrogenase	HoxF	NAD-reducing hydrogenase subunit HoxF		BARAN1_v2_0490	H3-1		2 : Cytoplasmic
(H3) [NiFe] hydrogenase	HoxP	Bidirectional NAD-reducing hydrogenase, maturation protease		BARAN1_v2_0491	H3-2		1 : Unknown	Ni,Fe-hydrogenase maturation factor, Peptidase A31, hydrogen uptake protein?
(H3) [NiFe] hydrogenase	hoxH	Nickel-dependent hydrogenase large subunit, nickel binding site	1.12.1.2	BARAN1_v2_0492	H3-3	H(2) + NAD(+) <=> H(+) + NADH	1 : Unknown
(H3) [NiFe] hydrogenase	hoxY	Bidirectional hydrogenase Y subunit	1.12.1.2	BARAN1_v2_0493	H3-4	H(2) + NAD(+) <=> H(+) + NADH	2 : Cytoplasmic
(H3) [NiFe] hydrogenase	hoxU	Bidirectional hydrogenase complex protein HoxU	1.12.1.2	BARAN1_v2_0494	H3-5	H(2) + NAD(+) <=> H(+) + NADH	2 : Cytoplasmic
(H3) [NiFe] hydrogenase		putative ferredoxin, 2Fe-2S (Thioredoxin-like [2Fe-2S] ferredoxin) (HymB-like partial match)		BARAN1_v2_0495	H3-6		2 : Cytoplasmic	also homology to NAD(P)-dependent iron-only hydrogenase iron-sulfur protein
(H3) [NiFe] hydrogenase	HoxE	Putative bidirectional hydrogenase complex protein HoxE, 2Fe-2S		BARAN1_v2_0497	H3-7		2 : Cytoplasmic
(H4) [NiFe]hydrogenase	Gene(s)	Gene product	EC no.	Locus Bipolaricaulis anaerobia Ran1 (Microscope)	No.	Reaction	Localization	Comments
(H4) [NiFe] sulfhydrogenase	hdrA	CoB--CoM heterodisulfide reductase, subunit A (Heterodisulfide reductase, subunit A and related polyferredoxins))	1.8.98.1	BARAN1_v2_0338	H4-1	? H(2) + 2 oxidized ferredoxin <=> 2 reduced ferredoxin + 2 H(+)	2 : Cytoplasmic	Found in methanogenic archaea, particularly Methanosarcina species, and regenerates coenzyme M and coenzyme B after the action of EC 2.8.4.1. -!- Highly specific for both coenzyme M and coenzyme B. -!- Reacts with various phenazine derivatives, including 2-hydroxyphenazine and 2-bromophenazine. -!- Formerly EC 1.12.99.2
(H4) [NiFe] sulfhydrogenase	hdrB	Heterodisulfide reductase, subunit B	1.8.98.1	BARAN1_v2_0332	H4-2		2 : Cytoplasmic
(H4) [NiFe] sulfhydrogenase	hdrC	Heterodisulfide reductase subunit C-like protein	1.8.98.1	BARAN1_v2_0333	H4-3	Coenzyme B + coenzyme M + methanophenazine <=> N-(7-((2-sulfoethyl)dithio)heptanoyl)-O(3)-phospho-L-threonine + dihydromethanophenazine	1 : Unknown
(H4) [NiFe] sulfhydrogenase		putative Ni,Fe-hydrogenase maturation factor		BARAN1_v2_0334	H4-4		1 : Unknown
(H4) [NiFe] sulfhydrogenase	mvhA	F420-non-reducing hydrogenase iron-sulfur subunit A	?1.12.1.2	BARAN1_v2_0335	H4-4	H(2) + NAD(+) <=> H(+) + NADH	1 : Unknown
(H4) [NiFe] sulfhydrogenase	mvhG	F420-non-reducing hydrogenase vhc iron-sulfur subunit G	?1.12.1.2	BARAN1_v2_0336	H4-5	H(2) + NAD(+) <=> H(+) + NADH	2 : Cytoplasmic	Bidirectional hydrogenase. H(2):NAD(+) oxidoreductase. Hydrogenase. NAD-linked hydrogenase
(H4) [NiFe] sulfhydrogenase	mvhD	F420-non-reducing hydrogenase vhc iron-sulfur subunit D	1.12.99.-	BARAN1_v2_0337	H4-6	H(2) + oxidized coenzyme F420 <=> reduced coenzyme F420	2 : Cytoplasmic
Proton motive force related	Gene(s)	Gene product	EC no.	Locus Bipolaricaulis anaerobia Ran1 (Microscope)	No.	Reaction	Localization	Comments
ATP synthesis or hydrolysis		Putative ATP synthase F0, A subunit, low evidence 34/0.004		BARAN1_v2_0188	PMF0		5 : Inner membrane protein	organism: Eggerthella sp. HGA1
ATP synthesis or hydrolysis	yloB	Calcium-translocating P-type ATPase	3.6.3.8	BARAN1_v2_1027	PMF1		5 : Inner membrane protein
ATP synthesis or hydrolysis		putative ATPase		BARAN1_v2_0036	PMF2		1 : Unknown
ATP synthesis or hydrolysis		ATPase (AAA+ superfamily)		BARAN1_v2_1099	PMF3		2 : Cytoplasmic
ATP synthesis or hydrolysis	copA	Heavy metal translocating P-type ATPase, Copper-exporting P-type ATPase (Lead, cadmium, zinc and mercury )	3.6.3.54	BARAN1_v2_1257	PMF4		5 : Inner membrane protein
ATP synthesis or hydrolysis	uvrA	ATPase and DNA damage recognition protein of nucleotide excision repair excinuclease UvrABC		BARAN1_v2_0343	PMF5		2 : Cytoplasmic
ATP synthesis or hydrolysis		MinD superfamily P-loop ATPase containing an inserted ferredoxin domain		BARAN1_v2_0812	PMF6		2 : Cytoplasmic
ATP synthesis or hydrolysis		MinD superfamily P-loop ATPase		BARAN1_v2_0813	PMF6		2 : Cytoplasmic
pyrophosphate synthesis or hydrolysis	hppA	K(+)-insensitive pyrophosphate-energized proton pump	3.6.1.1	BARAN1_v2_1028	PMF7		5 : Inner membrane protein
Electron transfer related	Gene(s)	Gene product	EC no.	Locus Bipolaricaulis anaerobia Ran1 (Microscope)	No.	Reaction	Localization	Comments
Electron transport carrier		Ferredoxin		BARAN1_v2_0331	ETC1		1 : Unknown
Electron transport carrier	fdx	Ferredoxin		BARAN1_v2_0504	ETC1		2 : Cytoplasmic
Electron transport carrier		putative ferredoxin, 2Fe-2S (Thioredoxin-like [2Fe-2S] ferredoxin) (HymB-like partial match)		BARAN1_v2_0495	ETC1		2 : Cytoplasmic	also homology to NAD(P)-dependent iron-only hydrogenase iron-sulfur protein
Electron transport carrier	fprA	Flavoprotein (F420H2 oxidase)	1.-.-.-	BARAN1_v2_0466	ETC2		1 : Unknown
Electron transport carrier		putative Cytochrome c oxidase, subunit I coxA, low evidance	1.9.3.1	BARAN1_v2_0456	ETC4		5 : Inner membrane protein
Electron transport carrier	bfr	Bacterioferritin (Cytochrome b1)	1.16.3.1	BARAN1_v2_0520	ETC5		2 : Cytoplasmic	similar to Bacterioferritin from Dictyoglomus turgidum (strain Z-1310 / DSM 6724), swall : B8DYH0 (138 aa), Evalue = 3e-50, %identity = 63.64, on 132 aa.
Electron transport carrier		Rieske (2Fe-2S) domain protein, Ferredoxin reductase		BARAN1_v2_0300	ETC6		2 : Cytoplasmic
Electron transport carrier		Rieske [2Fe-2S] iron-sulphur domain		BARAN1_v2_0305	ETC7		2 : Cytoplasmic
Electron transport carrier	grxA	Glutaredoxin		BARAN1_v2_0306	ETC8		2 : Cytoplasmic	Like thioredoxin, which functions in a similar way, glutaredoxin possesses an active centre disulfide bond.[5] It exists in either a reduced or an oxidized form where the two cysteine residues are linked in an intramolecular disulfide bond. Glutaredoxins function as electron carriers in the glutathione-dependent synthesis of deoxyribonucleotides by the enzyme ribonucleotide reductase.[4] Moreover…
Electron transport carrier		Rubredoxin		BARAN1_v2_0913	ETC9		2 : Cytoplasmic
Electron transport carrier	rbr	Rubrerythrin-2	1.11.1.1	BARAN1_v2_1223	ETC10		2 : Cytoplasmic	Ferricyanide, quinones, etc., can replace H(2)O(2). , 5.5.6 : Other stresses (mechanical, nutritional, oxidative) , Thermococcus sibiricus (strain MM 739 / DSM 12597)
Electron transport carrier		Thiol-disulfide isomerase and thioredoxins family protein		BARAN1_v2_1055	ETC3		1 : Unknown
Electron transport carrier		putative Thiol-disulfide isomerase and thioredoxins, weak evidance		BARAN1_v2_0819	ETC3		1 : Unknown
Electron transport carrier		putative Thiol-disulfide isomerase and thioredoxins (weak evidence) or hyperthertical membrane protein?		BARAN1_v2_1053	ETC3		1 : Unknown
Electron transport carrier		putative Thiol-disulfide isomerase and thioredoxins related (weak evidence)		BARAN1_v2_1300	ETC3		1 : Unknown
Electron transport carrier	ResA	putative Thiol-disulfide oxidoreductase ResA (36.7/3e-24)		BARAN1_v2_0586	ETC3		1 : Unknown
Electron transport carrier		putative Thiol-disulfide oxidoreductase		BARAN1_v2_0166	ETC3		1 : Unknown
Electron transport oxidoreductase	trxB	Thioredoxin reductase	1.8.1.9	BARAN1_v2_0109	ETO1		2 : Cytoplasmic	May be identical to EC 1.8.1.10. -!- Formerly EC 1.6.4.5
Electron transport oxidoreductase	ftrB	Ferredoxin-thioredoxin reductase, catalytic subunit	1.8.7.2	BARAN1_v2_0307	ETO2		2 : Cytoplasmic	The enzyme contains a [4Fe-4S] cluster and internal disulfide. It forms a mixed disulfide with thioredoxin on one side, and docks ferredoxin on the other side, enabling two one-electron transfers. The reduced thioredoxins generated by the enzyme activate the Calvin cycle enzymes EC 3.1.3.11, EC 3.1.3.37 and EC 2.7.1.19 as well as other chloroplast enzymes by disulfide reduction.
Electron transport oxidoreductase	Prx	Peroxiredoxin (Alkyl hydroperoxide reductase/ Thiol specific antioxidant/ Mal allergen, 46/2e-90	1.11.1.15	BARAN1_v2_0578	ETO3	2 R'-SH + ROOH <=> R'-S-S-R' + H2O + ROH	2 : Cytoplasmic	Peroxiredoxins (Prxs) are a ubiquitous family of antioxidant proteins. -!- They can be divided into three classes: typical 2-Cys, atypical 2-Cys and 1-Cys peroxiredoxins. -!- The peroxidase reaction comprises two steps centered around a redox- active cysteine called the peroxidatic cysteine. -!- All three peroxiredoxin classes have the first step in common, in which the peroxidatic cysteine attac…
Electron transport oxidoreductase		Putative NADH dehydrogenase/NAD(P)H nitroreductase(36/2e-25)	1.-.-.-	BARAN1_v2_0579	ETO4		1 : Unknown
Electron transport oxidoreductase		putative Fe-S oxidoreductase		BARAN1_v2_0811	ETO5		2 : Cytoplasmic
Electron transport oxidoreductase		MinD superfamily P-loop ATPase containing an inserted ferredoxin domain( 51.4/3e-95)		BARAN1_v2_0812	ETO6		2 : Cytoplasmic	Desulfomonile tiedjei (strain ATCC 49306 / DSM 6799 / DCB-1)
Electron transport oxidoreductase		Putative NAD(P)H-rubredoxin oxidoreductase	1.18.1.1	BARAN1_v2_0878	ETO7		2 : Cytoplasmic	The enzyme from Clostridium acetobutylicum reduces rubredoxin, ferricyanide and dichlorophenolindophenol, but not ferredoxin or flavodoxin. -!- The reaction does not occur when NADPH is substituted for NADH. -!- Formerly EC 1.6.7.2
Electron transport oxidoreductase		putative Thiol-disulfide oxidoreductase ResA (33.5/5e-21)		BARAN1_v2_0895	ETO8		5 : Inner membrane protein	Cell membrane; Complete proteome; Cytochrome c-type biogenesis; Disulfide bond; Membrane; Oxidoreductase; Redox-active center; Signal-anchor; Transmembrane; Transmembrane helix
Electron transport oxidoreductase		Alkyl hydroperoxide reductase/ Thiol specific antioxidant/ Mal allergen (partial)		BARAN1_v2_0895	ETO9		5 : Inner membrane protein	Peroxiredoxins (Prxs) are a ubiquitous family of antioxidant proteins. They can be divided into three classes: typical 2-Cys, atypical 2-Cys and 1-Cys peroxiredoxins. The peroxidase reaction comprises two steps centered around a redox- active cysteine called the peroxidatic cysteine. All three peroxiredoxin classes have the first step in common, in which the peroxidatic cysteine attacks the perox…
Electron transport oxidoreductase		putative 4Fe-4S ferredoxin iron-sulfur binding domain-containing protein		BARAN1_v2_0896	ETO10		5 : Inner membrane protein
Electron transport oxidoreductase	fnor	Oxidoreductase FAD/NAD(P)-binding domain protein (after Glutamate reductase)	1.18.1.2	BARAN1_v2_0994	ETO11	2 reduced ferredoxin + NAD(P)(+) + H(+) <=> 2 oxidized ferredoxin + NAD(P)H	2 : Cytoplasmic
Electron transport oxidoreductase		putative NADH:flavin oxidoreductase/NADH oxidase	1.3.1.34; 1.5.1.36	BARAN1_v2_0997	ETO29	Reduced flavin + NAD(+) <=> flavin + NADH; Trans-2,3-didehydroacyl-CoA + NADP(+) <=> trans,trans-2,3,4,5-tetradehydroacyl-CoA + NADPH	2 : Cytoplasmic
Electron transport oxidoreductase		Nitroreductase (after a Na/Pi cotransporter)		BARAN1_v2_0154	ETO12		1 : Unknown
Electron transport oxidoreductase	nifU	SUF system FeS assembly protein, NifU family		BARAN1_v2_1273	ETO13		2 : Cytoplasmic	factor for maturation of the nitrogenase catalytic components
Electron transport oxidoreductase		putative Rhodanese-related sulfurtransferase		BARAN1_v2_1054	ETO14		1 : Unknown
Electron transport oxidoreductase	sorA	Superoxide reductase	1.15.1.2	BARAN1_v2_1226	ETO15		1 : Unknown	Cofactor: Fe cation. Formerly EC 1.18.96.1. Thermotoga lettingae (strain ATCC BAA-301 / DSM 14385 / TMO), swall : A8F7C0 (130 aa), Evalue = 2e-59, %identity = 64.34, on 129 aa
Electron transport oxidoreductase		NADPH oxidoreductase or Nitroreductase	1.-.-.-	BARAN1_v2_0005	ETO16		2 : Cytoplasmic	Geobacter sulfurreducens (strain DL-1 / KN400), swall : D7AKQ6 (167 aa), Evalue = 5e-44, %identity = 51.85, on 160 aa
Electron transport oxidoreductase		Pyruvate ferredoxin/flavodoxin oxidoreductase, beta subunit	1.2.7.3	BARAN1_v2_0523	ETO17	2-oxoglutarate + CoA + 2 oxidized ferredoxin <=> succinyl-CoA + CO(2) + 2 reduced ferredoxin + 2 H(+)	1 : Unknown
Electron transport oxidoreductase		putative Digeranylgeranylglycerophospholipid reductase 2	1.3.99.34(transfered to 1.3.7.11)	BARAN1_v2_0630	ETO18
Electron transport oxidoreductase	ResA	putative Thiol-disulfide oxidoreductase ResA (36.7/3e-24)		BARAN1_v2_0586	ETO19		1 : Unknown
Electron transport oxidoreductase		putative ABC-type Na+ efflux pump, permease component		BARAN1_v2_0792	ETO20		5 : Inner membrane protein
Electron transport oxidoreductase	xdhD	Aldehyde oxidase and xanthine dehydrogenase molybdopterin binding	1.17.1.4	BARAN1_v2_0928	ETO21		6 : Inner membrane-associated
Electron transport oxidoreductase		Aldehyde oxidase and xanthine dehydrogenase molybdopterin binding		BARAN1_v2_0949	ETO22		6 : Inner membrane-associated
Electron transport oxidoreductase	aor	Aldehyde:ferredoxin oxidoreductase	1.2.7.5	BARAN1_v2_0198	ETO23		2 : Cytoplasmic
Electron transport oxidoreductase		putative Rhodanese-related sulfurtransferase		BARAN1_v2_1054	ETO24		1 : Unknown
Electron transport oxidoreductase		protein of unknown function		BARAN1_v2_1175	ETO25		1 : Unknown
Electron transport oxidoreductase	vorA	3-methyl-2-oxobutanoate dehydrogenase (ferredoxin)or 2-oxoisovalerate ferredoxin oxidoreductase, subunit alpha VorA		BARAN1_v2_1229	ETO26		1 : Unknown
Electron transport oxidoreductase	vorD	pyruvate:ferredoxin and related 2-oxoacid:ferredoxin oxidoreductases, delta subunit (ferredoxin)		BARAN1_v2_1231	ETO27		1 : Unknown
Electron transport oxidoreductase	pckA	Phosphoenolpyruvate carboxykinase [ATP] 1	4.1.1.49	BARAN1_v2_0003	ETO28		1 : Unknown
Oxidative stress protection	Gene(s)	Gene product	EC no.	Locus Bipolaricaulis anaerobia Ran1 (Microscope)	No.	Reaction	Localization	Comments
Electron transport carrier	sorA	Superoxide reductase	1.15.1.2	BARAN1_v2_1226	AO1	Reduced rubredoxin + superoxide + 2 H(+) <=> oxidized rubredoxin + H(2)O(2)	1 : Unknown	Cofactor: Fe cation. Formerly EC 1.18.96.1. Thermotoga lettingae (strain ATCC BAA-301 / DSM 14385 / TMO), swall : A8F7C0 (130 aa), Evalue = 2e-59, %identity = 64.34, on 129 aa
Electron transport carrier	grxA	Glutaredoxin		BARAN1_v2_0306	AO2		2 : Cytoplasmic	Like thioredoxin, which functions in a similar way, glutaredoxin possesses an active centre disulfide bond.[5] It exists in either a reduced or an oxidized form where the two cysteine residues are linked in an intramolecular disulfide bond. Glutaredoxins function as electron carriers in the glutathione-dependent synthesis of deoxyribonucleotides by the enzyme ribonucleotide reductase.[4] Moreover…
Electron transport carrier		Peroxiredoxin (Alkyl hydroperoxide reductase/ Thiol specific antioxidant/ Mal allergen, 46/2e-90	1.11.1.15	BARAN1_v2_0578	AO3	2 R'-SH + ROOH <=> R'-S-S-R' + H(2)O + ROH	2 : Cytoplasmic	Peroxiredoxins (Prxs) are a ubiquitous family of antioxidant proteins. -!- They can be divided into three classes: typical 2-Cys, atypical 2-Cys and 1-Cys peroxiredoxins. -!- The peroxidase reaction comprises two steps centered around a redox- active cysteine called the peroxidatic cysteine. -!- All three peroxiredoxin classes have the first step in common, in which the peroxidatic cysteine attac…
Electron transport carrier		Alkyl hydroperoxide reductase/ Thiol specific antioxidant/ Mal allergen (partial) or Antioxidant, AhpC/TSA family		BARAN1_v2_0895	AO4		5 : Inner membrane protein	Peroxiredoxins (Prxs) are a ubiquitous family of antioxidant proteins. They can be divided into three classes: typical 2-Cys, atypical 2-Cys and 1-Cys peroxiredoxins. The peroxidase reaction comprises two steps centered around a redox- active cysteine called the peroxidatic cysteine. All three peroxiredoxin classes have the first step in common, in which the peroxidatic cysteine attacks the perox…
Electron transport carrier		Rubredoxin		BARAN1_v2_0913	AO5		2 : Cytoplasmic
Electron transport carrier	rbr	Rubrerythrin-2	1.11.1.1	BARAN1_v2_1223	AO6	NADH + H(2)O(2) <=> NAD(+) + 2 H(2)O	2 : Cytoplasmic	Ferricyanide, quinones, etc., can replace H(2)O(2). , 5.5.6 : Other stresses (mechanical, nutritional, oxidative) , Thermococcus sibiricus (strain MM 739 / DSM 12597)
Electron transport carrier		Thiol-disulfide isomerase and thioredoxins family protein		BARAN1_v2_1055	AO7		1 : Unknown
Electron transport carrier		putative Thiol-disulfide isomerase and thioredoxins, weak evidance		BARAN1_v2_0819	AO7		1 : Unknown
Electron transport carrier		putative Thiol-disulfide isomerase and thioredoxins (weak evidence) or hyperthertical membrane protein?		BARAN1_v2_1053	AO7		1 : Unknown
Electron transport carrier		putative Thiol-disulfide isomerase and thioredoxins related (weak evidence)		BARAN1_v2_1300	AO7		1 : Unknown
Electron transport oxidoreductase	ResA	putative Thiol-disulfide oxidoreductase ResA (36.7/3e-24)		BARAN1_v2_0586	AO7		1 : Unknown	Thiol-disulfide oxidoreductase which is required in disulfide reduction during c-type cytochrome synthesis. May accept reducing equivalents from CcdA, leading to breakage of disulfide bonds in apocytochrome c; following this reduction heme can be covalently attached. Does not play a role in sporulation. Pathwayi: cytochrome c assembly This protein is involved in the pathway cytochrome c assembly,…
Electron transport oxidoreductase	trxB	Thioredoxin reductase	1.8.1.9	BARAN1_v2_0109	AO16	Thioredoxin + NADP(+) <=> thioredoxin disulfide + NADPH	2 : Cytoplasmic	May be identical to EC 1.8.1.10. -!- Formerly EC 1.6.4.5
Electron transport oxidoreductase		putative Cytochrome c oxidase, subunit I coxA, low evidance	1.9.3.1	BARAN1_v2_0456	AO8		5 : Inner membrane protein
Electron transport oxidoreductase	bfr	Bacterioferritin (Cytochrome b1)	1.16.3.1	BARAN1_v2_0520	AO9		2 : Cytoplasmic	similar to Bacterioferritin from Dictyoglomus turgidum (strain Z-1310 / DSM 6724), swall : B8DYH0 (138 aa), Evalue = 3e-50, %identity = 63.64, on 132 aa.
Electron transport oxidoreductase		Nitroreductase (after a Na/Pi cotransporter)		BARAN1_v2_0154	AO10		1 : Unknown
Electron transport oxidoreductase		Putative NADH dehydrogenase/NAD(P)H nitroreductase(36/2e-25)	1.-.-.-	BARAN1_v2_0579	AO11		1 : Unknown
Electron transport oxidoreductase	nror	Putative NAD(P)H-rubredoxin oxidoreductase	1.18.1.1	BARAN1_v2_0878	AO12	2 reduced rubredoxin + NAD(+) + H(+) <=> 2 oxidized rubredoxin + NADH	2 : Cytoplasmic	The enzyme from Clostridium acetobutylicum reduces rubredoxin, ferricyanide and dichlorophenolindophenol, but not ferredoxin or flavodoxin. -!- The reaction does not occur when NADPH is substituted for NADH. -!- Formerly EC 1.6.7.2
Electron transport oxidoreductase		NADPH oxidoreductase or Nitroreductase	1.-.-.-	BARAN1_v2_0005	AO13		2 : Cytoplasmic	Geobacter sulfurreducens (strain DL-1 / KN400), swall : D7AKQ6 (167 aa), Evalue = 5e-44, %identity = 51.85, on 160 aa
Electron transport oxidoreductase		Rieske (2Fe-2S) domain protein, Ferredoxin reductase		BARAN1_v2_0300	AO14		2 : Cytoplasmic	Comamonas testosteroni S44
Electron transport oxidoreductase		Rieske [2Fe-2S] iron-sulphur domain		BARAN1_v2_0305	AO15		2 : Cytoplasmic
Adenosine/guanosine nucleotides de novo biosynthesis, Anaerobic life feature	Gene(s)	Gene product	EC no.	Locus Bipolaricaulis anaerobia Ran1 (Microscope)	No.	Reaction	Localization	Comments
adenosine/guanosine nucleotides de novo biosynthesis	nrdD	Anaerobic ribonucleoside-triphosphate reductase (class III)	1.17.4.2	BARAN1_v2_0222	ANB1	2'-deoxyribonucleoside triphosphate + thioredoxin disulfide + H(2)O <=> ribonucleoside triphosphate + thioredoxin	2 : Cytoplasmic
adenosine/guanosine nucleotides de novo biosynthesis		putative Oxygen-sensitive ribonucleoside-triphosphate reductase (class III)		BARAN1_v2_0223	ANB2		2 : Cytoplasmic
adenosine/guanosine nucleotides de novo biosynthesis	NrdG	ribonucleoside triphosphate reductase-activating protein (NrdG-D activase) (class III)	1.97.1.4	BARAN1_v2_0224	ANB3	S-adenosyl-L-methionine + dihydroflavodoxin + [formate C-acetyltransferase]-glycine <=> 5'-deoxyadenosine + L-methionine + flavodoxin semiquinone + [formate C-acetyltransferase]-glycin-2-yl radical	2 : Cytoplasmic	Cofactor: Iron-sulfur; A single glycine residue in EC 2.3.1.54 is oxidized to the corresponding radical by transfer of H from its CH(2) to AdoMet with concomitant cleavage of the latter. The first stage is reduction of the AdoMet to give methionine and the 5'-deoxyadenosin-5'-yl radical, which then abstracts a hydrogen radical from the glycine residue.
adenosine/guanosine nucleotides de novo biosynthesis		Radical SAM domain protein		BARAN1_v2_0239	ANB4
adenosine/guanosine nucleotides de novo biosynthesis		Radical SAM protein		BARAN1_v2_1146	ANB5
adenosine/guanosine nucleotides de novo biosynthesis		Radical SAM domain protein, or putative Pyruvate formate-lyase-activating enzyme		BARAN1_v2_0727	ANB6		2 : Cytoplasmic
Nitrogen metabolism	Gene(s)	Gene product	EC no.	Locus Bipolaricaulis anaerobia Ran1 (Microscope)	No.	Reaction	Localization	Comments
Assimilatory nitrite reductase	NIT-6	Nitrite reductase (NAD(P)H), (Two-component fusion protein (N:Molybdopterin dehydrogenase, FAD-binding domain-C:Carbon monoxide dehydrogenase medium chain)	1.7.1.4	BARAN1_v2_0915	N1	Ammonia + 3 NAD(P)(+) + 2 H(2)O <=> nitrite + 3 NAD(P)H	1 : Unknown	Assimilatory nitrite reductase
ammonia uptake for Glutamate synthesis	gdhA	Glutamate dehydrogenase	1.4.1.3	BARAN1_v2_0589	N2	L-glutamate + H(2)O + NAD(P)(+) <=> 2-oxoglutarate + NH(3) + NAD(P)H	2 : Cytoplasmic
ammonia uptake for Glutamate synthesis	glnA	Glutamate--ammonia ligase	6.3.1.2	BARAN1_v2_0364	N3	ATP + L-glutamate + NH(3) <=> ADP + phosphate + L-glutamine	2 : Cytoplasmic
ammonia uptake for glutamine synthesis	pyrG	CTP synthetase	6.3.4.2	BARAN1_v2_0058	N4	ATP + UTP + L-glutamine <=> ADP + phosphate + CTP + L-glutamate	1 : Unknown
		Putative NAD(P)H-rubredoxin oxidoreductase	1.18.1.3	BARAN1_v2_0878	N2	Reduced ferredoxin + NAD(+) <=> oxidized ferredoxin + NADH	2 : Cytoplasmic	Reaction (1) is written for a [2Fe-2S] ferredoxin, which is characteristic of some mono- and dioxygenase systems. -!- The alternative reaction (2) is written for a 2[4Fe-4S] ferredoxin, which transfers two electrons, and occurs in metabolism of anaerobic bacteria
Ferric Iron Reduction	Gene(s)	Gene product	EC no.	Locus Bipolaricaulis anaerobia Ran1 (Microscope)	No.	Reaction	Localization	Comments
Sulfur metabolism					Sulfur metabolism
Sulphate reduction/sulfur oxidation SOX system	SoxABCD-XY			not annotated
assimilatory sulfate reduction	sat	Sulfate adenylyltransferase	2.7.7.4	not annotated		ATP + sulfate <=> diphosphate + adenylyl sulfate
assimilatory sulfate reduction	sat	Sulfate adenylyltransferase	2.7.7.5	not annotated		ATP + sulfate <=> diphosphate + adenylyl sulfate
assimilatory sulfate reduction	cysC	Adenylyl-sulfate kinase	2.7.1.25	not annotated		ATP + adenylyl sulfate <=> ADP + 3'-phosphoadenylyl sulfate
assimilatory sulfate reduction	sudB	Sulfide dehydrogenase	1.8.1.19	not annotated		Hydrogen sulfide + (sulfide)(n) + NADP(+) <=> (sulfide)(n+1) + NADPH		Oxidoreductase FAD/NAD(P)-binding domain protein
dissimilatory sulfur reduction		Sulfhydrogenase	1.12.98.4	not annotated		H(2) + polysulfide(n) <=> hydrogen sulfide + polysulfide(n-1)		The enzyme from the hyperthermophilic archaeon Pyrococcus furiosus is part of two heterotetrameric complexes where the beta and gamma subunits function as sulfur reductase and the alpha and delta subunits function as hydrogenases (EC 1.12.1.3 and EC 1.12.1.4). Sulfur can also be used as substrate, but since it is insoluble in aqueous solution and polysulfide is generated abiotically by the reacti…
assimilatory sulfate reduction		Sulfate adenylyltransferase	2.7.7.4	not found ( the only possibility BARAN1_v2_1110 showed high similarity to EF-Tu)		ATP + sulfate <=> diphosphate + adenylyl sulfate
		protein chain elongation factor EF-Tu or possible GTP-binding factor (duplicate of tufA)		BARAN1_v2_1110			2 : Cytoplasmic
Sulfur metabolism related?	cysE	serine acetyltransferase	2.3.1.30	BARAN1_v2_0081		Acetyl-CoA + L-serine => CoA + O-acetyl-L-serine	2 : Cytoplasmic
Sulfur metabolism related?	cysK	cysteine synthase A, O-acetylserine sulfhydrolase A subunit	2.5.1.47	BARAN1_v2_0082		O-acetyl-L-serine + hydrogen sulfide => L-cysteine + acetate	2 : Cytoplasmic
Sulfur metabolism related?	gltA	Glutamate synthase (NADPH), homotetrameric (65/0, recommanded)	1.4.1.13	BARAN1_v2_0993	S2		2 : Cytoplasmic	Oxidoreductase FAD/NAD(P)-binding domain protein
Sulfur metabolism related?		Ferredoxin--NADP(+) reductase (58/3e-102, recommanded)	1.18.1.2	BARAN1_v2_0994	S4	2 reduced ferredoxin + NADP(+) + H(+) <=> 2 oxidized ferredoxin + NADPH	2 : Cytoplasmic
Sulfur metabolism related?	lpd	Dihydrolipoyl dehydrogenase (or FAD/NAD(P)-binding, component of the 2-oxoglutarate dehydrogenase and the pyruvate )dehydrogenase complexes	1.8.1.4	BARAN1_v2_0087	S5	Protein N(6)-(dihydrolipoyl)lysine + NAD(+) <=> protein N(6)-(lipoyl)lysine + NADH	2 : Cytoplasmic
Sulfur metabolism related?	trxB	Thioredoxin reductase	1.8.1.9	BARAN1_v2_0109	S6	Thioredoxin + NADP(+) <=> thioredoxin disulfide + NADPH	2 : Cytoplasmic	May be identical to EC 1.8.1.10. -!- Formerly EC 1.6.4.5
Secration system	Gene(s)	Gene product	EC no.	Locus Bipolaricaulis anaerobia Ran1 (Microscope)	No.	Reaction	Localization	Comments
The Type II (General) Secretory Pathway (IISP) Family	secY	preprotein translocase membrane subunit Y		BARAN1_v2_0671	Sec2
The Type II (General) Secretory Pathway (IISP) Family	secE	Protein translocase subunit SecE		BARAN1_v2_1112	Sec5		5 : Inner membrane
The Type II (General) Secretory Pathway (IISP) Family	secG	Preprotein translocase subunit SecG		BARAN1_v2_0059	Sec6		5 : Inner membrane
The Type II (General) Secretory Pathway (IISP) Family	secA	Protein translocase subunit SecA		BARAN1_v2_0067	Sec4		5 : Inner membrane
The Class I, Type II (General) Secretory Pathway (IISP) Family	secD	Protein translocase subunit SecD, protein export		BARAN1_v2_0400	Sec1
The Type II (General) Secretory Pathway (IISP) Family	secF	Protein-export membrane protein SecF		BARAN1_v2_0220	Sec3		5 : Inner membrane
The Type II (General) Secretory Pathway (IISP) Family ;Signal recognition particle GTPase	YajC	Preprotein translocase YajC subunit		BARAN1_v2_0399	Sec9		1: Unknown
The Type II (General) Secretory Pathway (IISP) Family ;Signal recognition particle GTPase	ffs-SRB	Signal Recognition Particle (SRP) component with 4.5S RNA (ffs)		BARAN1_v2_0537	Sec10		1: Unknown
The Type II (General) Secretory Pathway (IISP) Family ;Signal recognition particle GTPase	FtsY	Signal recognition particle receptor FtsY		BARAN1_v2_0987	Sec11		2 : Cytoplasmic
The Type II (General) Secretory Pathway (IISP) Family	YidC	putative Preprotein translocase subunit YidC		BARAN1_v2_0216	Sec7		5 : Inner membrane
The Type II (General) Secretory Pathway (IISP) Family	yjeE	putative Bifunctional ATPase (yjeE-like) and phosphotransferase		BARAN1_v2_0533	Sec8		2 : Cytoplasmic
The Type II (General) Secretory Pathway (IISP) Family ;Signal recognition particle GTPase		Rhomboid family protein, S54 (Rhomboid) family	3.4.21.105	BARAN1_v2_0318		Cleaves type-1 transmembrane domains using a catalytic dyad composed of serine and histidine that are contributed by different transmembrane domains	6 : Inner membrane-associated
The Type II (General) Secretory Pathway (IISP) Family ;Signal recognition particle GTPase	lepB	Signal peptidase I	3.4.21.89	BARAN1_v2_1194	Sec16	Cleavage of hydrophobic, N-terminal signal or leader sequences from secreted and periplasmic proteins	6 : Inner membrane-associated
The Type II (General) Secretory Pathway (IISP) Family ;Signal recognition particle GTPase	lspA	Lipoprotein signal peptidase	3.4.23.36	BARAN1_v2_1197	Sec12	Release of signal peptides from bacterial membrane prolipoproteins. Hydrolyzes -Xaa-Yaa-Zaa-|-(S,diacylglyceryl)Cys-, in which Xaa is hydrophobic (preferably Leu), and Yaa (Ala or Ser) and Zaa (Gly or Ala) have small, neutral side chains	5 : Inner membrane
The Type II (General) Secretory Pathway (IISP) Family ;Signal recognition particle GTPase		putaitve Protein-serine/threonine phosphatase	3.1.3.16	BARAN1_v2_1191		[a protein]-serine/threonine phosphate + H(2)O <=> [a protein]- serine/threonine + phosphate	1 : Unknown
The Type II (General) Secretory Pathway (IISP) Family ;Signal recognition particle GTPase	dnaK	chaperone Hsp70, co-chaperone with DnaJ		BARAN1_v2_0064	Sec13
The Type II (General) Secretory Pathway (IISP) Family ;Signal recognition particle GTPase	dnaJ	chaperone Hsp40, co-chaperone with DnaK		BARAN1_v2_0063	Sec14
The Type II (General) Secretory Pathway (IISP) Family ;Signal recognition particle GTPase		Heat shock protein Hsp20 (small heat shock chaperone?)		BARAN1_v2_1317	Sec15		1: Unknown
The Type II (General) Secretory Pathway (IISP) Family ;Signal recognition particle GTPase	clpB	Chaperone protein ClpB (Hsp 100)		BARAN1_v2_1316	Sec16		2 : Cytoplasmic
The Type II (General) Secretory Pathway (IISP) Family ;Signal recognition particle GTPase	groL, GroEL	Cpn60 chaperonin GroEL, large subunit of GroESL, Chaperonin GroEL (HSP60 family)		BARAN1_v2_0997	Sec17
Cell shape and division	Gene(s)	Gene product	EC no.	Locus Bipolaricaulis anaerobia Ran1 (Microscope)	No.	Reaction	Localization	Comments
Cytoskeletal protein	CcmA	Cytoskeletal protein CcmA, bactofilin family		BARAN1_v2_0011	ShD1		2 : Cytoplasmic	Paenibacillus sp. UNC499MF. Similar to Cell shape determination protein CcmA in Clostridium pasteurianum. Other include Paenibacillus sp. UNC499MF, uncharactrzed protein in Clostridium carboxidivorans P7, Paenibacillus sp. HGF7, Clostridiales bacterium oral taxon 876 str. F0540, Bacillus indicus, Sporolactobacillus inulinus CASD, Clostridium pasteurianum DSM 525 = ATCC 6013,
cell division protein	FtsI	Cell division protein FtsI/penicillin-binding protein 2		BARAN1_v2_0861	ShD2		5 : Inner membrane
cell division protein	ftsZ	GTP-binding tubulin-like cell division protein, Tubulin/FtsZ, GTPase domain		BARAN1_v2_0267	ShD3
cell division protein	FtsA	Cell division protein FtsA		BARAN1_v2_0268	ShD4
cell division protein	FtsQ	putative Cell division protein FtsQ		BARAN1_v2_0269	ShD5
Peptidoglycon bisynthesis	murB	UDP-N-acetylenolpyruvoylglucosamine reductase, FAD-binding	1.3.1.98	BARAN1_v2_0270	ShD6	UDP-N-acetyl-alpha-D-muramate + NADP+ <=> UDP-N-acetyl-3-O-(1-carboxyvinyl)-alpha-D-glucosamine + NADPH + H+
sporulation-related	yhbD	putative sporulation-related protein yhbD		BARAN1_v2_0010	ShD8		2 : Cytoplasmic
Detoxification	Gene(s)	Gene product	EC no.	Locus Bipolaricaulis anaerobia Ran1 (Microscope)	No.	Reaction	Localization	Comments
		Arsenate reductase	1.20.4.1	BARAN1_v2_1153	De1	arsenate + glutaredoxin <=> arsenite + glutaredoxin disulfide + H2O
		8-oxo-dGTP diphosphatase	3.6.1.55	BARAN1_v2_0367_mutX	De2	8-oxo-dGTP + H2O <=> 8-oxo-dGMP + diphosphate + H+
