# Supplementary material for: Novel prosthecate bacteria from the candidate phylum Acetothermia
Source: ISME J. 2018 Jun 8;12(9):2225–37. doi: 10.1038/s41396-018-0187-9 (PMC6092417; doi:10.1038/s41396-018-0187-9)
Supplement: Supplementary file 4 — Data Set3 [file 41396_2018_187_MOESM4_ESM.xlsx]

## Sheet: DataS3-70Sequences in 51Studies
Genbank ID (or other)*	Isolation_source	Latitude	Longitude	Location (Country, Area)	Source type	Environment type	Sample type	Study ID	PUBMED_ID (or other)!	Title
AGBK01000802.1	extremely saline anoxic brine of the deep-sea hypersaline anoxic lake (DHAL)	34.6698	22.1455	South-East of the Medriff corridor	saline water	saline/hypersaline environment (non-marine)	natural	1	22040283	Unveiling microbial life in the new deep-sea hypersaline Lake Thetis. Part II: a metagenomic study
AM268241.1	mud volcano in Urania Basin of the Mediterranean Sea	35.25	21.5	Mediterranean Sea	mud vocano	marine related environment	natural	2	17136435	Microbial community of a hydrothermal mud vent underneath the deep-sea anoxic brine lake Urania (eastern Mediterranean)
AM745197.1	marine sediments	27.74	-91.32	USA: Gulf of Mexico, Green Canyon, site GC232, station 4463	marine sediment	marine related environment	natural	3	WOS:000285323200016	Impact of natural oil and higher hydrocarbons on microbial diversity, distribution, and activity in Gulf of Mexico cold-seep sediments
BARS01039133.1	marine subsurface sediment at 0.8 meters below seafloor (mbsf), off the Shimokita Peninsula of Japan, the northwestern Pacific (water depth: 1180.5 m)	41.1773	142.201	northwestern Pacific ocean	marine sediment	marine related environment	natural	4	24624126	High frequency of phylogenetically diverse reductive dehalogenase-homologous genes in deep subseafloor sedimentary metagenomes
BARV01032169.1	marine subsurface sediment at 48.5 meters below seafloor (mbsf), off the Shimokita Peninsula of Japan, the northwestern Pacific (water depth: 1180.5 m)	41.1773	142.201	northwestern Pacific ocean	marine sediment	marine related environment	natural	4	24624126	High frequency of phylogenetically diverse reductive dehalogenase-homologous genes in deep subseafloor sedimentary metagenomes
DQ289275.1	deep anoxic hypersaline basin, Bannock	34.0047	20	Bannock	saline water	saline/hypersaline environment (non-marine)	natural	5	16525471	Stratified prokaryote network in the oxic-anoxic transition of a deep-sea halocline
DQ453168.1	deep anoxic hypersaline basin, L'Atalante	35.32	21.38	L'Atalante	saline water	saline/hypersaline environment (non-marine)	natural	6	19470485	Sulfur cycling and methanogenesis primarily drive microbial colonization of the highly sulfidic Urania deep hypersaline basin
DQ453275.1	deep anoxic hypersaline basin, Urania	35.25	21.5	Urania	saline water	saline/hypersaline environment (non-marine)	natural	6	19470485	Sulfur cycling and methanogenesis primarily drive microbial colonization of the highly sulfidic Urania deep hypersaline basin
DQ909152.1	marine hydrothermal vent fluids	45.943	-129.985	Pacific Ocean: Juan de Fuca Ridge	saline water	marine related environment	natural	7	19220394	Effect of PCR amplicon size on assessments of clone library microbial diversity and community structure
FM206159.1	chlorinated ethenes contaminated groundwater	51.37	12.11	Germany: Sachsen-Anhalt	groundwater	groundwater system	natural	8	20100182	Characterization of microbial communities in the aqueous phase of a constructed model wetland treating 1,2-dichloroethene-contaminated groundwater
GQ893263.1	hypersaline lakebed sediment	26.5304	-98.0629	USA	lake sediment	saline/hypersaline environment (non-marine)	natural	9	20130657	Shifts in microbial community structure along an ecological gradient of hypersaline soils and sediments
HE604648.1	exposed salt lake sediment. Hypersaline sediment	47.36	47.27	Russia: Kalmykian Steppe	lake sediment	saline/hypersaline environment (non-marine)	natural	10	22504804	Abundance, distribution, and activity of Fe(II)-oxidizing and Fe(III)-reducing microorganisms in hypersaline sediments of Lake Kasin, southern Russia
HF912987.1	sediment, subsurface depth 0-1 cm, water depth 94 m	59.45	25.15	Finland: the Baltic Sea, the Gulf of Finland	marine sediment	marine related environment	natural	11	23825619	Bacteria contribute to sediment nutrient release and reflect progressed eutrophication-driven hypoxia in an organic-rich continental sea
HQ322003.1	sediment from Grass Valley (GVS1) hot spring, temperature 65°C to 90 °C	39.3136	-117.546	USA: Nevada	hot spring	geothermal related environment (non-marine)	natural	12	WOS:000278830800096	Microbiology and geochemistry of smith creek and grass valley hot springs: Emerging evidence for wide distribution of novel thermophilic lineages in the US Great Basin
HQ400717.1	sediment from Smith Creek (SC1) hot Spring, temperature 77.6 °C	39.941	-116.682	USA: Nevada	hot spring	geothermal related environment (non-marine)	natural	12	WOS:000278830800096	Microbiology and geochemistry of smith creek and grass valley hot springs: Emerging evidence for wide distribution of novel thermophilic lineages in the US Great Basin
HQ425215.1	brine, Aran-Bidgol salt lake, a thalasohaline lake in Iran	34.63	51.9	Iran	saline water	saline/hypersaline environment (non-marine)	natural	13	22185719	Prokaryotic diversity in Aran-Bidgol salt lake, the largest hypersaline playa in Iran
HQ530528.1	Red Sea Discovery deep-sea brine water	21.2832	38.0508	Red Sea	saline water	marine related environment	natural	14	WOS:000318145200009	Autotrophic Microbe Metagenomes and Metabolic Pathways Differentiate Adjacent Red Sea Brine Pools
HQ658715.1	hypersaline anoxic basin from upper brine interface of Thetis	34.67	22.15	Italy: Mediterranean Sea	saline water	marine related environment	natural	15	21518212	Unveiling microbial life in new deep-sea hypersaline Lake Thetis. Part I: Prokaryotes and environmental settings
HQ658719.1	hypersaline anoxic basin from lower brine interface of Thetis	34.67	22.15	Italy: Mediterranean Sea	saline water	marine related environment	natural	15	21518212	Unveiling microbial life in new deep-sea hypersaline Lake Thetis. Part I: Prokaryotes and environmental settings
HQ658728.1	hypersaline anoxic basin from brine of Thetis	34.67	22.15	Italy: Mediterranean Sea	saline water	marine related environment	natural	15	21518212	Unveiling microbial life in new deep-sea hypersaline Lake Thetis. Part I: Prokaryotes and environmental settings
JN511804.1	Guerrero Negro Hypersaline Mat 08, altitude 310m AMSL, sample depth 1m below water level, 10-22mm depth into the mat	27.6891	-113.917	Mexico	saltworks	marine related environment	natural	16	22832344	Phylogenetic stratigraphy in the Guerrero Negro hypersaline microbial mat
JN516814.1	Guerrero Negro Hypersaline Mat 09, altitude 310m AMSL, sample depth 1m below water level, 22-34mm depth into the mat	27.6891	-113.917	Mexico	saltworks	marine related environment	natural	16	22832344	Phylogenetic stratigraphy in the Guerrero Negro hypersaline microbial mat
JN528656.1	Guerrero Negro Hypersaline Mat 10, altitude 310m AMSL, sample depth 1m below water level, 34-49mm depth into the mat	27.6891	-113.917	Mexico	saltworks	marine related environment	natural	16	22832344	Phylogenetic stratigraphy in the Guerrero Negro hypersaline microbial mat
JQ495847.1	Acidic Peatland, 0-20 cm depth	-25.16	-49.49	Brazil: Forest Atlantic, Parana, Second Plateau	peatland	groundwater system	natural	17	24893336	Seasonal changes in dominant bacterial taxa from acidic peatlands of the Atlantic Rain Forest
JX194444.1	IODP borehole 1301A fluid	47.75	-127.76	Pacific Ocean: eastern flank of the Juan de Fuca Ridge	saline water	marine related environment	natural	18	22791235	Microbial diversity within basement fluids of the sediment-buried Juan de Fuca Ridge flank
JX446018.1	interface from Hypersaline Lake Medee, Eastern Mediterranean Sea	34.36	22.49	Hypersaline Lake Medee, Eastern Mediterranean Sea	saline water	marine related environment	natural	19	24352146	Microbial life in the Lake Medee, the largest deep-sea salt-saturated formation
JX446166.1	brine from Hypersaline Lake Medee, Eastern Mediterranean Sea	34.36	22.49	Hypersaline Lake Medee, Eastern Mediterranean Sea	saline water	marine related environment	natural	19	24352146	Microbial life in the Lake Medee, the largest deep-sea salt-saturated formation
JX454600.1	body brine of Medee hypersaline anoxic basin Eastern Mediterranean Sea	34.36	22.49	Hypersaline Lake Medee, Eastern Mediterranean Sea	saline water	marine related environment	natural	19	24352146	Microbial life in the Lake Medee, the largest deep-sea salt-saturated formation
KC424651.1	brine enrichment supplemented with glycinebetaine	34.32	22.56	Mediterranean Sea	saline water	marine related environment	natural	20	25622758	Microbial community of the deep-sea brine Lake Kryos seawater-brine interface is active below the chaotropicity limit of life as revealed by recovery of mRNA
KJ922396.1	interface from Kryos DHAL 3337m	35.03	22.02	Mediterranean Sea: East	saline water	marine related environment	natural	20	25622758	Microbial community of the deep-sea brine Lake Kryos seawater-brine interface is active below the chaotropicity limit of life as revealed by recovery of mRNA
KJ922425.1	brine interface from Kryos DHAL 3337m	35.03	22.02	Mediterranean Sea: East	saline water	marine related environment	natural	20	25622758	Microbial community of the deep-sea brine Lake Kryos seawater-brine interface is active below the chaotropicity limit of life as revealed by recovery of mRNA
KM018604.1	Red Sea, Upper convective layer of Atlantis II Deep brine pool	21.2	38.4	Red Sea	saline water	marine related environment	natural	21	26192212	Diversity of methanogens and sulfate-reducing bacteria in the interfaces of five deep-sea anoxic brines of the Red Sea
KM019027.1	Red Sea, Brine-seawater interface of Kebrit Deep brine pool	24.43	36.16	Red Sea	saline water	marine related environment	natural	21	26192212	Diversity of methanogens and sulfate-reducing bacteria in the interfaces of five deep-sea anoxic brines of the Red Sea
KT033777.1	thermal spring	40.7146	-119.37	USA: Great Boiling Spring, Nevada	hot spring	geothermal related environment (non-marine)	natural	22	26814032	Global metagenomic survey reveals a new bacterial candidate phylum in geothermal springs
EF613374.1	in situ reactor in a benzene-contaminated aquifer	51.9503	11.6923	Germany: Saxony-Anhalt	oil reservoir	oil reservoir/hydrocarbon contaminated site	natural	23	18637040	Molecular characterization of bacterial communities mineralizing benzene under sulfate-reducing conditions
HM971755.1	bioreactor simulating a low temperature oil reservoir	51.0782	-114.136	Canada	oil reservoir	oil reservoir/hydrocarbon contaminated site	natural	24	21538114	Microbial community succession in a bioreactor modeling a souring low-temperature oil reservoir subjected to nitrate injection
HQ522899.1	municipal activated sludge wastewater treatment bioreactor	36.019	129.343	South Korea: Pohang WWTP	activated sludge bioreactor	anaerobic bioreactor/activated sludge	engineered	25	21193829	Bacterial Community Composition and Diversity of a Full-Scale Integrated Fixed-Film Activated Sludge System as Investigated by Pyrosequencing
KT796959.1	anaerobic reactor inoculated with sludge coming from a mesophilic WWTP anaerobic reactor	49.5016	5.94919	Luxembourg: Luxembourg Institute of Science and Technology	anaerobic bioreactor	anaerobic bioreactor/activated sludge	engineered	26	26288654	Microbial community dynamics in replicate anaerobic digesters exposed sequentially to increasing organic loading rate, acidosis, and process recovery
KU650654.1	anaerobic full-scale reactors	49.5057	6.01429	Luxembourg: Schifflange	anaerobic bioreactor	anaerobic bioreactor/activated sludge	engineered	27	27099947	Start-up phase of an anaerobic full-scale farm reactor - Appearance of mesophilic anaerobic conditions and establishment of the methanogenic microbial community
AB533822.1	salt pan, hypersaline sediment from Death Valley National Park, California	36.2342	-116.878	USA: Death Valley National Park, California	salt pan	saline/hypersaline environment (non-marine)	natural	28	22950020	Diversity of Bacteria and Archaea in hypersaline sediment from Death Valley National Park, California
AB539596.1	microbial mat formation along geothermal water stream in a subsurface gold mine	32.0127	130.694	Japan	geothermal water stream	geothermal related environment (non-marine)	natural	29	21169198	Insights into the evolution of Archaea and eukaryotic protein modifier systems revealed by the genome of a novel archaeal group
EF201754.1	hypersaline lake	37.3921	97.3966	China: Chaka Salt Lake, Haixi, Qinghai	lake sediment	saline/hypersaline environment (non-marine)	natural	30	17803783	Microbial response to salinity change in Lake Chaka, a hypersaline lake on Tibetan plateau
DQ432159.1	Lake UmRisha sediment	30.4336	30.2426	Egypt: Wadi An Natrun	lake sediment	saline/hypersaline environment (non-marine)	natural	31	17450395	Novel and unexpected prokaryotic diversity in water and sediments of the alkaline, hypersaline lakes of the Wadi An Natrun, Egypt
DQ407311.1	groundwater	35.9312	-84.31	USA: Field Research Center, Oak Ridge, TN	groundwater	groundwater system	natural	32	16683598	Phylogenetic and functional biomakers as indicators of bacterial community responses to mixed-waste contamination
GU437425.1	orange microbial filaments in a geyser stream channel (38 °C)	-22.3398	-68.0157	Chile: Tower Geyser, El Tatio Geyser Field	geyser stream	geothermal related environment (non-marine)	natural	33	23066664	Arsenite oxidase gene diversity among Chloroflexi and Proteobacteria from El Tatio Geyser Field, Chile
GU437654.1	microbial mat bottom (80 °C)	-22.3398	-68.0157	Chile: Tower Geyser, El Tatio Geyser Field	geyser stream	geothermal related environment (non-marine)	natural	33	23066664	Arsenite oxidase gene diversity among Chloroflexi and Proteobacteria from El Tatio Geyser Field, Chile
GU437708.1	red microbial mats in a geyser stream channel (61 °C)	-22.3398	-68.0157	Chile: Tower Geyser, El Tatio Geyser Field	geyser stream	geothermal related environment (non-marine)	natural	33	23066664	Arsenite oxidase gene diversity among Chloroflexi and Proteobacteria from El Tatio Geyser Field, Chile
KM585443.1	thermal soil	25.2114	98.4918	China: Tengchong National Geothermal Park	geothermal field sediment	geothermal related environment (non-marine)	natural	34	26608685	The impact of temperature on microbial diversity and AOA activity in the Tengchong Geothermal Field, China
AY851845.1	stromatolite	-26.1667	114.083	Australia: Shark Bay, Hamelin Pool	stromatolite	marine related environment	natural	35	16085880	Composition and structure of microbial communities from stromatolites of Hamelin Pool in Shark Bay, Western Australia
GU233846.1	Hveragerdi geothermal system water-saturated sediment	63.9995	-21.1797	Iceland: Hveragerdi	geothermal field sediment	geothermal related environment (non-marine)	natural	36	21607550	Bacterial diversity in five Icelandic geothermal waters: temperature and sinter growth rate effects
KR708669.1	long chain alkanes-based anaerobic enrichment cultures derived from high temperature oil reservoir	37.4518	118.568	China: Shengli oilfield, Shandong	oil reservoir	oil reservoir/hydrocarbon contaminated site	natural	37	22249716	Analysis of alkane-dependent methanogenic community derived from production water of a high-temperature petroleum reservoir
EF393101.1	Ohio River sediments: PCB-spiked sediment incubated anaerobically at 40 °C	38.6206	-83.1586	USA: littoral zone of river mile 369.5 of the Ohio River	river sediment	groundwater system	natural	38	PhD dissertation	Microbial community structure dynamics in {Ohio} river sediments during reductive dechlorination of {PCBs}
EF393489.1	Ohio River sediments: PCB-spiked sediment incubated anaerobically at 25 °C and amended with ferrous sulfate	38.6206	-83.1586	USA: littoral zone of river mile 369.5 of the Ohio River	river sediment	groundwater system	natural	38	PhD dissertation	Microbial community structure dynamics in {Ohio} river sediments during reductive dechlorination of {PCBs}
GQ859723.1	PCB-Spiked Ohio River sediments incubated anaerobically for 150 days and then aerobically for 100 days	38.6206	-83.1586	USA: littoral zone of river mile 369.5 of the Ohio River	river sediment	groundwater system	natural	38	PhD dissertation	Microbial community structure dynamics in {Ohio} river sediments during reductive dechlorination of {PCBs}
GQ859898.1	PCB-Spiked Ohio River sediments incubated anaerobically for 250 days	38.6206	-83.1586	USA: littoral zone of river mile 369.5 of the Ohio River	river sediment	groundwater system	natural	38	PhD dissertation	Microbial community structure dynamics in {Ohio} river sediments during reductive dechlorination of {PCBs}
HQ405604.1	enrichment mediating the anaerobic oxidation of methane, seeding from Capt Aryutinov Mud Volcano (MV), Gulf of Cadiz, Atlantic Ocean, 1200 m water depth	36.9674	-7.12222	Atlantic Ocean: Gulf of Cadiz	saline water	marine related environment	natural	39	21676272	Enrichment of a microbial community performing anaerobic oxidation of methane in a continuous high-pressure bioreactor
FR828733.1	anaerobic reactor UASBR located at Chattam municipal wastewater treatment plant	42.4177	-82.1813	Canada: Chatham, ON	anaerobic bioreactor	anaerobic bioreactor/activated sludge	engineered	40	WOS:000304976300010	16S rRNA gene based analysis of the microbial diversity and hydrogen production in three mixed anaerobic cultures
AP011701.1	a dense microbial mat formation along a 7-m geothermal water stream located in the deepest level of the Hishikari gold mine (320 m below the land surface)	32.0127	130.694	Japan	geothermal water stream	geothermal related environment (non-marine)	natural	41	WOS:000301704200022	A Deeply Branching Thermophilic Bacterium with an Ancient Acetyl-CoA Pathway Dominates a Subsurface Ecosystem
LDZS01002347.1	marine shelf siliciclastic sandstone deposit that formed in the Early Cretaceous period, obtained in May 2013 from the Kuparuk Formation. Within this formation, the temperatures range between 47 and 70°C at depths between 1,785 and 2,150 m below the surface	70.4244	-148.871	USA: Kuparuk Oil Field, Alaska	oil reservoir	oil reservoir/hydrocarbon contaminated site	natural	42	26787827	Genome-Resolved Metagenomic Analysis Reveals Roles for Candidate Phyla and Other Microbial Community Members in Biogeochemical Transformations in Oil Reservoirs
MTNN00000000.1	basaltic crustal fluids, Juan de Fuca Ridge subseafloor	47.76	-127.76	Pacific Ocean: Juan de Fuca Ridge	subseafloor fluids	marine related environment	natural	43	28350381	Data Descriptor: Metagenome sequencing and 98 microbial genomes from Juan de Fuca Ridge flank subsurface fluid
4555637.3 (MG-RAST)	tropical hot springs representing moderately thermophilic environments (temperature range: 40–58 °C; pH: 7.2–7.4)	20.2056	85.2972	India: Tarabalo (TB-3) in the district of Nayagarh, Odisha	hot spring	geothermal related environment (non-marine)	natural	44	26579081	Taxonomic and functional characteristics of microbial communities and their correlation with physicochemical properties of four geothermal springs in Odisha
ASOB01000010	brackish water in 120 m depth in Sakinaw Lake	49.675	-124.034	Canada: Sakinaw Lake	saline water	saline/hypersaline environment (non-marine)	natural	45	23851394	Insights into the phylogeny and coding potential of microbial darkmatter
GU120565.1	leaking oil well close to Pitch Lake	10.2203	-61.5683	Trinidad and Tobago	oil reservoir	oil reservoir/hydrocarbon contaminated site	natural	46	21480792	Microbial life in a liquid asphalt desert
KM373108.1	hypermesophilic terephthalate degrading anaerobic bioreactor	40.102	-88.2272	USA	anaerobic bioreactor	anaerobic bioreactor/activated sludge	engineered	47	25615435	Microbial dark matter ecogenomics reveals complex synergistic networks in a methanogenic bioreactor
GQ181478.1	sludge from three upflow anaerobic bioreactors treating purified terephthalic acid wastewater	42.4461	-76.4717	USA	anaerobic bioreactor	anaerobic bioreactor/activated sludge	engineered	48	22179636	Comparative 16S rRNA Gene Surveys of Granular Sludge From Three Upflow Anaerobic Bioreactors Treating Purified Terephthalic Acid (PTA) Wastewater
GQ181849.1	three granular samples from lab-scale upflow anaerobic bioreactors	42.4461	-76.4717	USA	anaerobic bioreactor	anaerobic bioreactor/activated sludge	engineered	48	22179636	Comparative 16S rRNA Gene Surveys of Granular Sludge From Three Upflow Anaerobic Bioreactors Treating Purified Terephthalic Acid (PTA) Wastewater
GQ181765.1	three granular samples from lab-scale upflow anaerobic bioreactors	42.4461	-76.4717	USA	anaerobic bioreactor	anaerobic bioreactor/activated sludge	engineered	48	22179636	Comparative 16S rRNA Gene Surveys of Granular Sludge From Three Upflow Anaerobic Bioreactors Treating Purified Terephthalic Acid (PTA) Wastewater
EU542484.1	sediment and soil slurry collected from the estuary of ErJen River	22.9197	120.187	China: Taiwan	river sediment	groundwater system	natural	49	21030061	Effect of coplanar PCB concentration on dechlorinating microbial communities and dechlorination in estuarine sediments
AB924395.1	deep groundwater, aquifier	34.9453	138.192	Japan: Shimada, Shizuoka Prefecture	aquifer	groundwater system	natural	50	19956275	Microbial methane production in deep aquifer associated with the accretionary prism in Japan
JQ739008	Lonar sediment surface rocks	19.9727	76.5169	India: Lonar Crater, Buldhana district, Maharashtra state	lake sediment	saline/hypersaline environment (non-marine)	natural	51	WOS:000340188200007	Molecular Characterization of Prokaryotic Communities Associated with Lonar Crater Basalts
! or other: 4555637.3 is the data ID from MG-RAST. Genbank ID can not be found for this dataset.
*or other: some references don't have PUBMED_ID, the WOS number was then used instead.
